# Supplementary material for: Lactiplantibacillus argentoratensis AGMB00912 protects weaning mice from ETEC infection and enhances gut health
Source: Front Microbiol. 2024 Sep 10;15:1440134. doi: 10.3389/fmicb.2024.1440134 (PMC11420142; doi:10.3389/fmicb.2024.1440134)
Supplement: Supplementary file 1 [file Table_1.XLSX]

## Sheet: Additional_File_5
Gene	Non-unique Gene name	Annotation	No. isolates	No. sequences	Avg sequences per isolate	Genome Fragment	Order within Fragment	Accessory Fragment	Accessory Order with Fragment	QC	Min group size nuc	Max group size nuc	Avg group size nuc	LQC2485	DSM16365	NBRC106468	XSBN-2	LQC2422	LQC2520	LQC2441	LQC2320	LQC2516	GB91
accA_1		Acetyl-coenzyme A carboxylase carboxyl transferase subunit ?	10	10	1	1	746				461	773	741	LQC2485_02840	DSM16365_00506	NBRC106468_01510	XSBN-2_01516	LQC2422_00454	LQC2520_00526	LQC2441_00470	LQC2320_00498	LQC2516_00388	GB91_00528
accA_2		Acetyl-coenzyme A carboxylase carboxyl transferase subunit ?	10	10	1	1	4380				770	770	770	LQC2485_01975	DSM16365_01322	NBRC106468_01648	XSBN-2_00312	LQC2422_01316	LQC2520_01426	LQC2441_01331	LQC2320_01398	LQC2516_01273	GB91_01450
accB_1		Biotin carboxyl carrier protein of acetyl-CoA carboxylase	10	10	1	1	507				557	572	560	LQC2485_02989	DSM16365_00319	NBRC106468_02517	XSBN-2_01020	LQC2422_00312	LQC2520_00349	LQC2441_00328	LQC2320_00321	LQC2516_00240	GB91_00315
accB_2		Biotin carboxyl carrier protein of acetyl-CoA carboxylase	10	10	1	1	4384				461	461	461	LQC2485_01979	DSM16365_01318	NBRC106468_01652	XSBN-2_00308	LQC2422_01312	LQC2520_01422	LQC2441_01327	LQC2320_01394	LQC2516_01269	GB91_01446
accC_1		Biotin carboxylase	10	10	1	1	749				1322	1322	1322	LQC2485_02842	DSM16365_00504	NBRC106468_01512	XSBN-2_01514	LQC2422_00452	LQC2520_00524	LQC2441_00468	LQC2320_00496	LQC2516_00386	GB91_00525
accC_2		Biotin carboxylase	10	10	1	1	4382				1388	1388	1388	LQC2485_01977	DSM16365_01320	NBRC106468_01650	XSBN-2_00310	LQC2422_01314	LQC2520_01424	LQC2441_01329	LQC2320_01396	LQC2516_01271	GB91_01448
accD_1		Acetyl-coenzyme A carboxylase carboxyl transferase subunit ?	10	10	1	1	748				803	803	803	LQC2485_02841	DSM16365_00505	NBRC106468_01511	XSBN-2_01515	LQC2422_00453	LQC2520_00525	LQC2441_00469	LQC2320_00497	LQC2516_00387	GB91_00526
accD_2		Acetyl-coenzyme A carboxylase carboxyl transferase subunit ?	10	10	1	1	4381				842	842	842	LQC2485_01976	DSM16365_01321	NBRC106468_01649	XSBN-2_00311	LQC2422_01315	LQC2520_01425	LQC2441_01330	LQC2320_01397	LQC2516_01272	GB91_01449
ackA_1		Acetate kinase	10	10	1	1	369				1187	1187	1187	LQC2485_03116	DSM16365_00186	NBRC106468_00996	XSBN-2_01886	LQC2422_00185	LQC2520_00219	LQC2441_00201	LQC2320_00191	LQC2516_00113	GB91_00185
ackA_2		Acetate kinase	10	10	1	1	451				1196	1196	1196	LQC2485_03038	DSM16365_00263	NBRC106468_00919	XSBN-2_01961	LQC2422_00263	LQC2520_00296	LQC2441_00279	LQC2320_00268	LQC2516_00191	GB91_00264
ackA_3		Acetate kinase	10	10	1	1	3480				1193	1193	1193	LQC2485_01425	DSM16365_01800	NBRC106468_02214	XSBN-2_01166	LQC2422_01760	LQC2520_01866	LQC2441_01775	LQC2320_01839	LQC2516_01731	GB91_01933
acpP_1		Acyl carrier protein	10	10	1	1	4423				245	245	245	LQC2485_02016	DSM16365_01278	NBRC106468_01162	XSBN-2_00269	LQC2422_01275	LQC2520_01386	LQC2441_01290	LQC2320_01358	LQC2516_01232	GB91_01407
acpP_2		Acyl carrier protein	10	10	1	1	4389				248	248	248	LQC2485_01983	DSM16365_01314	NBRC106468_01656	XSBN-2_00304	LQC2422_01308	LQC2520_01418	LQC2441_01323	LQC2320_01390	LQC2516_01265	GB91_01440
acpS		Holo-[acyl-carrier-protein] synthase	10	10	1	1	637				362	362	362	LQC2485_02912	DSM16365_00431	NBRC106468_01757	XSBN-2_00471	LQC2422_00389	LQC2520_00461	LQC2441_00405	LQC2320_00433	LQC2516_00317	GB91_00401
act_1		Methanol dehydrogenase activator	10	10	1	1	3426				554	554	554	LQC2485_01488	DSM16365_01723	NBRC106468_00861	XSBN-2_00399	LQC2422_01710	LQC2520_01816	LQC2441_01725	LQC2320_01789	LQC2516_01668	GB91_01853
act_2		Methanol dehydrogenase activator	10	10	1	1	1209				566	566	566	LQC2485_00965	DSM16365_02382	NBRC106468_00627	XSBN-2_02662	LQC2422_02156	LQC2520_02274	LQC2441_02171	LQC2320_02239	LQC2516_02135	GB91_02294
acyP		Acylphosphatase	10	10	1	1	4494				272	272	272	LQC2485_02088	DSM16365_01204	NBRC106468_00009	XSBN-2_00199	LQC2422_01203	LQC2520_01314	LQC2441_01218	LQC2320_01286	LQC2516_01159	GB91_01332
adaB		Methylated-DNA--protein-cysteine methyltransferase, inducible	10	10	1	1	1133				500	500	500	LQC2485_00896	DSM16365_02455	NBRC106468_02610	XSBN-2_00951	LQC2422_02224	LQC2520_02342	LQC2441_02239	LQC2320_02307	LQC2516_02204	GB91_02374
addA		ATP-dependent helicase/nuclease subunit A	10	10	1	1	1273				3749	3749	3749	LQC2485_01023	DSM16365_02324	NBRC106468_00569	XSBN-2_02720	LQC2422_02098	LQC2520_02216	LQC2441_02113	LQC2320_02181	LQC2516_02077	GB91_02231
addB		ATP-dependent helicase/deoxyribonuclease subunit B	10	10	1	1	1272				3452	3605	3589	LQC2485_01022	DSM16365_02325	NBRC106468_00570	XSBN-2_02719	LQC2422_02099	LQC2520_02217	LQC2441_02114	LQC2320_02182	LQC2516_02078	GB91_02232
adh		Alcohol dehydrogenase	10	10	1	1	2032				1040	1040	1040	LQC2485_00874	DSM16365_02478	NBRC106468_02175	XSBN-2_00973	LQC2422_02246	LQC2520_02364	LQC2441_02261	LQC2320_02329	LQC2516_02226	GB91_02396
adhE_1		Aldehyde-alcohol dehydrogenase	10	10	1	1	471				1367	1367	1367	LQC2485_03018	DSM16365_00283	NBRC106468_00899	XSBN-2_01981	LQC2422_00283	LQC2520_00316	LQC2441_00299	LQC2320_00288	LQC2516_00211	GB91_00284
adhE_2		Aldehyde-alcohol dehydrogenase	10	10	1	1	3788				2603	2603	2603	LQC2485_00342	DSM16365_03039	NBRC106468_01106	XSBN-2_00862	LQC2422_02777	LQC2520_00033	LQC2441_02794	LQC2320_00005	LQC2516_02764	GB91_02931
adk		Adenylate kinase	10	10	1	1	1625				659	659	659	LQC2485_02509	DSM16365_00840	NBRC106468_01349	XSBN-2_02505	LQC2422_00776	LQC2520_00850	LQC2441_00792	LQC2320_00822	LQC2516_00719	GB91_00885
agrA_1		Accessory gene regulator protein A	10	10	1	1	78				767	767	767	LQC2485_02272	DSM16365_01058	NBRC106468_00155	XSBN-2_00033	LQC2422_01004	LQC2520_01081	LQC2441_01020	LQC2320_01053	LQC2516_00957	GB91_01111
agrA_2		Accessory gene regulator protein A	10	10	1	1	1294				749	749	749	LQC2485_01044	DSM16365_02303	NBRC106468_00548	XSBN-2_02741	LQC2422_02077	LQC2520_02195	LQC2441_02092	LQC2320_02160	LQC2516_02056	GB91_02210
agrA_3		Accessory gene regulator protein A	10	10	1	1	2210				746	746	746	LQC2485_00718	DSM16365_02639	NBRC106468_00261	XSBN-2_02421	LQC2422_02401	LQC2520_02521	LQC2441_02416	LQC2320_02486	LQC2516_02381	GB91_02564
alaS		Alanine--tRNA ligase	10	10	1	1	3514				2309	2642	2608	LQC2485_01394	DSM16365_01832	NBRC106468_02400	XSBN-2_01197	LQC2422_01791	LQC2520_01897	LQC2441_01806	LQC2320_01870	LQC2516_01762	GB91_01968
aldC		?-Acetolactate decarboxylase	10	10	1	1	2275				710	710	710	LQC2485_01620	DSM16365_01588	NBRC106468_01449	XSBN-2_00614	LQC2422_01579	LQC2520_01685	LQC2441_01594	LQC2320_01658	LQC2516_01536	GB91_01718
alr		Alanine racemase	10	10	1	1	638				1127	1127	1127	LQC2485_02911	DSM16365_00432	NBRC106468_01756	XSBN-2_00470	LQC2422_00390	LQC2520_00462	LQC2441_00406	LQC2320_00434	LQC2516_00318	GB91_00402
alsS		Acetolactate synthase	10	10	1	1	1588				1682	1682	1682	LQC2485_02552	DSM16365_00797	NBRC106468_01392	XSBN-2_02462	LQC2422_00740	LQC2520_00813	LQC2441_00756	LQC2320_00785	LQC2516_00676	GB91_00842
alx		Putative membrane-bound redox modulator Alx	10	10	1	1	1387				773	773	773	LQC2485_01121	DSM16365_02223	NBRC106468_02128	XSBN-2_01418	LQC2422_02000	LQC2520_02118	LQC2441_02015	LQC2320_02083	LQC2516_01979	GB91_02123
amtB		Ammonia channel	10	10	1	1	496				1316	1316	1316	LQC2485_03000	DSM16365_00308	NBRC106468_02506	XSBN-2_01031	LQC2422_00301	LQC2520_00338	LQC2441_00317	LQC2320_00310	LQC2516_00229	GB91_00303
ansA		Putative L-asparaginase	10	10	1	1	1233				974	974	974	LQC2485_00987	DSM16365_02360	NBRC106468_00605	XSBN-2_02684	LQC2422_02134	LQC2520_02252	LQC2441_02149	LQC2320_02217	LQC2516_02113	GB91_02271
ant1		Streptomycin 3''-adenylyltransferase	10	10	1	1	258				779	779	779	LQC2485_03211	DSM16365_00086	NBRC106468_01830	XSBN-2_01791	LQC2422_00086	LQC2520_00131	LQC2441_00101	LQC2320_00103	LQC2516_02863	GB91_00086
apbE_1		FAD:protein FMN transferase	10	10	1	1	1724				1205	1205	1205	LQC2485_02498	DSM16365_00854	NBRC106468_01943	XSBN-2_02516	LQC2422_00787	LQC2520_00861	LQC2441_00803	LQC2320_00833	LQC2516_00730	GB91_00897
apbE_2		FAD:protein FMN transferase	10	10	1	1	2087				1001	1001	1001	LQC2485_00828	DSM16365_02526	NBRC106468_02353	XSBN-2_02308	LQC2422_02291	LQC2520_02410	LQC2441_02306	LQC2320_02375	LQC2516_02271	GB91_02444
apt		Adenine phosphoribosyltransferase	10	10	1	1	2328				518	518	518	LQC2485_01568	DSM16365_01643	NBRC106468_00781	XSBN-2_00319	LQC2422_01630	LQC2520_01736	LQC2441_01645	LQC2320_01709	LQC2516_01588	GB91_01767
apu		Amylopullulanase	10	10	1	1	4125				1817	1817	1817	LQC2485_00303	DSM16365_00022	NBRC106468_01144	XSBN-2_00901	LQC2422_02815	LQC2520_00073	LQC2441_02832	LQC2320_00045	LQC2516_02802	GB91_00024
aqpZ2		Aquaporin Z 2	10	10	1	1	2716				650	650	650	LQC2485_00437	DSM16365_02941	NBRC106468_01014	XSBN-2_02788	LQC2422_02682	LQC2520_02811	LQC2441_02697	LQC2320_02770	LQC2516_02669	GB91_02848
araQ		L-arabinose transport system permease protein AraQ	10	10	1	1	61				842	842	842	LQC2485_02288	DSM16365_01042	NBRC106468_00171	XSBN-2_00016	LQC2422_00988	LQC2520_01065	LQC2441_01004	LQC2320_01037	LQC2516_00941	GB91_01095
arcB		Ornithine carbamoyltransferase, catabolic	10	10	1	1	650				1022	1022	1022	LQC2485_02898	DSM16365_00445	NBRC106468_01743	XSBN-2_00457	LQC2422_00403	LQC2520_00474	LQC2441_00419	LQC2320_00446	LQC2516_00331	GB91_00411
argC		N-acetyl-gamma-glutamyl-phosphate reductase	10	10	1	1	646				1025	1025	1025	LQC2485_02902	DSM16365_00441	NBRC106468_01747	XSBN-2_00461	LQC2422_00399	LQC2520_00470	LQC2441_00415	LQC2320_00442	LQC2516_00327	GB91_00407
argD		Acetylornithine aminotransferase	10	10	1	1	649				1169	1169	1169	LQC2485_02899	DSM16365_00444	NBRC106468_01744	XSBN-2_00458	LQC2422_00402	LQC2520_00473	LQC2441_00418	LQC2320_00445	LQC2516_00330	GB91_00410
argG		Argininosuccinate synthase	10	10	1	1	2503				1235	1241	1240	LQC2485_02738	DSM16365_00607	NBRC106468_00736	XSBN-2_00710	LQC2422_00556	LQC2520_00629	LQC2441_00572	LQC2320_00601	LQC2516_00490	GB91_00638
argH		Argininosuccinate lyase	10	10	1	1	2502				1403	1403	1403	LQC2485_02737	DSM16365_00608	NBRC106468_00735	XSBN-2_00709	LQC2422_00557	LQC2520_00630	LQC2441_00573	LQC2320_00602	LQC2516_00491	GB91_00639
argJ		Arginine biosynthesis bifunctional protein ArgJ	10	10	1	1	647				1208	1214	1208	LQC2485_02901	DSM16365_00442	NBRC106468_01746	XSBN-2_00460	LQC2422_00400	LQC2520_00471	LQC2441_00416	LQC2320_00443	LQC2516_00328	GB91_00408
argR_1		Arginine repressor	10	10	1	1	1546				461	461	461	LQC2485_02227	DSM16365_01103	NBRC106468_00110	XSBN-2_00077	LQC2422_01101	LQC2520_01122	LQC2441_01117	LQC2320_01094	LQC2516_01058	GB91_01220
argR_2		Arginine repressor	10	10	1	1	4447				458	458	458	LQC2485_02039	DSM16365_01255	NBRC106468_01185	XSBN-2_00246	LQC2422_01252	LQC2520_01363	LQC2441_01267	LQC2320_01335	LQC2516_01209	GB91_01382
argS		Arginine--tRNA ligase	10	10	1	1	1529				278	1688	1547	LQC2485_02244	DSM16365_01086	NBRC106468_00127	XSBN-2_00061	LQC2422_01084	LQC2520_01105	LQC2441_01100	LQC2320_01077	LQC2516_01041	GB91_01204
arlR		Response regulator ArlR	10	10	1	1	4504				686	686	686	LQC2485_02097	DSM16365_01195	NBRC106468_00018	XSBN-2_00192	LQC2422_01194	LQC2520_01305	LQC2441_01209	LQC2320_01277	LQC2516_01150	GB91_01320
aroA1		3-Phosphoshikimate 1-carboxyvinyltransferase 1	10	10	1	1	2282				1298	1298	1298	LQC2485_01615	DSM16365_01593	NBRC106468_01454	XSBN-2_00619	LQC2422_01584	LQC2520_01690	LQC2441_01599	LQC2320_01663	LQC2516_01541	GB91_01725
aroB		2-Epi-valiolone synthase	10	10	1	1	1712				1079	1079	1079	LQC2485_02486	DSM16365_00866	NBRC106468_01931	XSBN-2_02528	LQC2422_00799	LQC2520_00873	LQC2441_00815	LQC2320_00845	LQC2516_00742	GB91_00909
aroC		Chorismate synthase	10	10	1	1	2284				1169	1169	1169	LQC2485_01613	DSM16365_01595	NBRC106468_01456	XSBN-2_00621	LQC2422_01586	LQC2520_01692	LQC2441_01601	LQC2320_01665	LQC2516_01543	GB91_01727
aroD_1		3-Dehydroquinate dehydratase	10	10	1	1	1177				749	749	749	LQC2485_00933	DSM16365_02414	NBRC106468_00659	XSBN-2_02631	LQC2422_02188	LQC2520_02306	LQC2441_02203	LQC2320_02271	LQC2516_02167	GB91_02328
aroE_1		Shikimate dehydrogenase (NADP(+))	10	10	1	1	1714				893	893	893	LQC2485_02488	DSM16365_00864	NBRC106468_01933	XSBN-2_02526	LQC2422_00797	LQC2520_00871	LQC2441_00813	LQC2320_00843	LQC2516_00740	GB91_00907
aroF		Phospho-2-dehydro-3-deoxyheptonate aldolase	10	10	1	1	1713				995	995	995	LQC2485_02487	DSM16365_00865	NBRC106468_01932	XSBN-2_02527	LQC2422_00798	LQC2520_00872	LQC2441_00814	LQC2320_00844	LQC2516_00741	GB91_00908
aroK		Shikimate kinase	10	10	1	1	2279				272	521	496	LQC2485_01617	DSM16365_01591	NBRC106468_01452	XSBN-2_00617	LQC2422_01582	LQC2520_01688	LQC2441_01597	LQC2320_01661	LQC2516_01539	GB91_01722
arsC		Arsenate reductase	10	10	1	1	3732				425	425	425	LQC2485_00275	DSM16365_00050	NBRC106468_02283	XSBN-2_01613	LQC2422_02841	LQC2520_00099	LQC2441_02858	LQC2320_00071	LQC2516_02829	GB91_00050
artM_1		Arginine transport ATP-binding protein ArtM	10	10	1	1	2480				734	734	734	LQC2485_02713	DSM16365_00632	NBRC106468_00711	XSBN-2_00685	LQC2422_00580	LQC2520_00653	LQC2441_00596	LQC2320_00625	LQC2516_00515	GB91_00662
artM_2		Arginine transport ATP-binding protein ArtM	10	10	1	1	2350				740	740	740	LQC2485_01546	DSM16365_01665	NBRC106468_00803	XSBN-2_00341	LQC2422_01652	LQC2520_01758	LQC2441_01667	LQC2320_01731	LQC2516_01610	GB91_01791
artQ		Arginine transport system permease protein ArtQ	10	10	1	1	3540				641	641	641	LQC2485_01369	DSM16365_01857	NBRC106468_02307	XSBN-2_01222	LQC2422_01816	LQC2520_01923	LQC2441_01831	LQC2320_01896	LQC2516_01787	GB91_01993
asd		Aspartate-semialdehyde dehydrogenase	10	10	1	1	1365				1061	1061	1061	LQC2485_01102	DSM16365_02242	NBRC106468_02147	XSBN-2_01437	LQC2422_02019	LQC2520_02137	LQC2441_02034	LQC2320_02102	LQC2516_01998	GB91_02144
asnA		Aspartate--ammonia ligase	10	10	1	1	3207				1007	1007	1007	LQC2485_02590	DSM16365_00759	NBRC106468_01773	XSBN-2_02990	LQC2422_00702	LQC2520_00775	LQC2441_00718	LQC2320_00747	LQC2516_00638	GB91_00803
asnB_1		Asparagine synthetase [glutamine-hydrolyzing] 1	10	10	1	1	3188				1901	1901	1901	LQC2485_02571	DSM16365_00778	NBRC106468_01792	XSBN-2_03009	LQC2422_00721	LQC2520_00794	LQC2441_00737	LQC2320_00766	LQC2516_00657	GB91_00822
asnB_2		Asparagine synthetase [glutamine-hydrolyzing] 1	10	10	1	1	2208				1901	1901	1901	LQC2485_00719	DSM16365_02638	NBRC106468_00262	XSBN-2_02420	LQC2422_02400	LQC2520_02520	LQC2441_02415	LQC2320_02485	LQC2516_02380	GB91_02562
asnS_1		Asparagine--tRNA ligase	10	10	1	1	3208				1295	1295	1295	LQC2485_02591	DSM16365_00758	NBRC106468_01772	XSBN-2_02989	LQC2422_00701	LQC2520_00774	LQC2441_00717	LQC2320_00746	LQC2516_00637	GB91_00802
asnS_2		Asparagine--tRNA ligase	10	10	1	1	4294				1298	1298	1298	LQC2485_01836	DSM16365_01370	NBRC106468_01554	XSBN-2_02209	LQC2422_01363	LQC2520_01473	LQC2441_01378	LQC2320_01445	LQC2516_01320	GB91_01498
aspA		Aspartate ammonia-lyase	10	10	1	1	1151				1400	1400	1400	LQC2485_00908	DSM16365_02442	NBRC106468_02563	XSBN-2_00936	LQC2422_02212	LQC2520_02330	LQC2441_02227	LQC2320_02295	LQC2516_02192	GB91_02358
aspS		Aspartate--tRNA ligase	10	10	1	1	1805				1796	1796	1796	LQC2485_01644	DSM16365_01564	NBRC106468_01425	XSBN-2_00590	LQC2422_01555	LQC2520_01661	LQC2441_01570	LQC2320_01634	LQC2516_01512	GB91_01693
atpA		ATP synthase subunit ?	10	10	1	1	3568				1520	1520	1520	LQC2485_01324	DSM16365_01903	NBRC106468_02230	XSBN-2_01267	LQC2422_01861	LQC2520_01976	LQC2441_01876	LQC2320_01942	LQC2516_01832	GB91_02039
atpB		ATP synthase subunit a	10	10	1	1	3564				713	713	713	LQC2485_01320	DSM16365_01907	NBRC106468_02226	XSBN-2_01271	LQC2422_01865	LQC2520_01980	LQC2441_01880	LQC2320_01946	LQC2516_01836	GB91_02043
atpC		ATP synthase epsilon chain	10	10	1	1	3571				428	428	428	LQC2485_01327	DSM16365_01900	NBRC106468_02233	XSBN-2_01264	LQC2422_01858	LQC2520_01973	LQC2441_01873	LQC2320_01939	LQC2516_01829	GB91_02036
atpD		ATP synthase subunit ?	10	10	1	1	3570				1403	1403	1403	LQC2485_01326	DSM16365_01901	NBRC106468_02232	XSBN-2_01265	LQC2422_01859	LQC2520_01974	LQC2441_01874	LQC2320_01940	LQC2516_01830	GB91_02037
atpE		ATP synthase subunit c	10	10	1	1	3565				212	212	212	LQC2485_01321	DSM16365_01906	NBRC106468_02227	XSBN-2_01270	LQC2422_01864	LQC2520_01979	LQC2441_01879	LQC2320_01945	LQC2516_01835	GB91_02042
atpF		ATP synthase subunit b	10	10	1	1	3566				515	515	515	LQC2485_01322	DSM16365_01905	NBRC106468_02228	XSBN-2_01269	LQC2422_01863	LQC2520_01978	LQC2441_01878	LQC2320_01944	LQC2516_01834	GB91_02041
atpG		ATP synthase gamma chain	10	10	1	1	3569				944	944	944	LQC2485_01325	DSM16365_01902	NBRC106468_02231	XSBN-2_01266	LQC2422_01860	LQC2520_01975	LQC2441_01875	LQC2320_01941	LQC2516_01831	GB91_02038
atpH		ATP synthase subunit delta	10	10	1	1	3567				545	545	545	LQC2485_01323	DSM16365_01904	NBRC106468_02229	XSBN-2_01268	LQC2422_01862	LQC2520_01977	LQC2441_01877	LQC2320_01943	LQC2516_01833	GB91_02040
azoB		NAD(P)H azoreductase	10	10	1	1	2797				542	860	828	LQC2485_00513	DSM16365_02863	NBRC106468_01865	XSBN-2_02866	LQC2422_02607	LQC2520_02736	LQC2441_02621	LQC2320_02695	LQC2516_02593	GB91_02768
azoR		FMN-dependent NADH-azoreductase	10	10	1	1	3209				629	629	629	LQC2485_02592	DSM16365_00757	NBRC106468_01771	XSBN-2_02988	LQC2422_00700	LQC2520_00773	LQC2441_00716	LQC2320_00745	LQC2516_00636	GB91_00801
bacC_1		Dihydroanticapsin 7-dehydrogenase	10	10	1	1	1207				746	746	746	LQC2485_00963	DSM16365_02384	NBRC106468_00629	XSBN-2_02660	LQC2422_02158	LQC2520_02276	LQC2441_02173	LQC2320_02241	LQC2516_02137	GB91_02296
bacF		Transaminase BacF	10	10	1	1	489				1175	1229	1180	LQC2485_03006	DSM16365_00301	NBRC106468_02559	XSBN-2_01037	LQC2422_00295	LQC2520_00332	LQC2441_00311	LQC2320_00304	LQC2516_00223	GB91_00296
baiA		3-?-Hydroxycholanate dehydrogenase (NADP(+))	10	10	1	1	1811				569	719	704	LQC2485_01649	DSM16365_01559	NBRC106468_01420	XSBN-2_00585	LQC2422_01550	LQC2520_01656	LQC2441_01565	LQC2320_01629	LQC2516_01507	GB91_01688
bbmA		Intracellular maltogenic amylase	10	10	1	1	1214				1724	1724	1724	LQC2485_00970	DSM16365_02377	NBRC106468_00622	XSBN-2_02667	LQC2422_02151	LQC2520_02269	LQC2441_02166	LQC2320_02234	LQC2516_02130	GB91_02289
bceA		Bacitracin export ATP-binding protein BceA	10	10	1	1	1231				758	758	758	LQC2485_00986	DSM16365_02361	NBRC106468_00606	XSBN-2_02683	LQC2422_02135	LQC2520_02253	LQC2441_02150	LQC2320_02218	LQC2516_02114	GB91_02272
bcrA_1		Bacitracin transport ATP-binding protein BcrA	10	10	1	1	4192				899	899	899	LQC2485_01793	DSM16365_01415	NBRC106468_00496	XSBN-2_02166	LQC2422_01406	LQC2520_01516	LQC2441_01421	LQC2320_01489	LQC2516_01363	GB91_01542
betL		Glycine betaine transporter BetL	10	10	1	1	2810				1667	1667	1667	LQC2485_00525	DSM16365_02851	NBRC106468_01877	XSBN-2_02878	LQC2422_02595	LQC2520_02724	LQC2441_02609	LQC2320_02683	LQC2516_02581	GB91_02756
bglA_1		6-Phospho-?-glucosidase BglA	10	10	1	1	1197				1442	1442	1442	LQC2485_00952	DSM16365_02395	NBRC106468_00640	XSBN-2_02650	LQC2422_02169	LQC2520_02287	LQC2441_02184	LQC2320_02252	LQC2516_02148	GB91_02306
bglA_2		Aryl-phospho-?-D-glucosidase BglA	10	10	1	1	1196				1439	1439	1439	LQC2485_00951	DSM16365_02396	NBRC106468_00641	XSBN-2_02649	LQC2422_02170	LQC2520_02288	LQC2441_02185	LQC2320_02253	LQC2516_02149	GB91_02307
bglC		Aryl-phospho-?-D-glucosidase BglC	10	10	1	1	2153				1382	1382	1382	LQC2485_00768	DSM16365_02588	NBRC106468_00311	XSBN-2_02369	LQC2422_02351	LQC2520_02469	LQC2441_02366	LQC2320_02434	LQC2516_02331	GB91_02508
bglF_1		PTS system ?-glucoside-specific EIIBCA component	10	10	1	1	2386				1862	1862	1862	LQC2485_02630	DSM16365_00715	NBRC106468_01324	XSBN-2_02954	LQC2422_00662	LQC2520_00739	LQC2441_00678	LQC2320_00711	LQC2516_00598	GB91_00752
bglH_1		Aryl-phospho-?-D-glucosidase BglH	10	10	1	1	2385				1502	1502	1502	LQC2485_02629	DSM16365_00716	NBRC106468_01325	XSBN-2_02955	LQC2422_00663	LQC2520_00740	LQC2441_00679	LQC2320_00712	LQC2516_00599	GB91_00753
bglH_2		Aryl-phospho-?-D-glucosidase BglH	10	10	1	1	1538				1472	1472	1472	LQC2485_02235	DSM16365_01095	NBRC106468_00118	XSBN-2_00070	LQC2422_01093	LQC2520_01114	LQC2441_01109	LQC2320_01086	LQC2516_01050	GB91_01213
bioY		Biotin transporter BioY	10	10	1	1	482				566	566	566	LQC2485_03009	DSM16365_00294	NBRC106468_02552	XSBN-2_01044	LQC2422_00292	LQC2520_00325	LQC2441_00308	LQC2320_00297	LQC2516_00220	GB91_00293
birA_1		Bifunctional ligase/repressor BirA	10	10	1	1	483				971	971	971	LQC2485_03008	DSM16365_00295	NBRC106468_02553	XSBN-2_01043	LQC2422_00293	LQC2520_00326	LQC2441_00309	LQC2320_00298	LQC2516_00221	GB91_00294
bmrA		Multidrug resistance ABC transporter ATP-binding/permease protein BmrA	10	10	1	1	1430				1763	1763	1763	LQC2485_01163	DSM16365_02181	NBRC106468_01239	XSBN-2_01378	LQC2422_01959	LQC2520_02079	LQC2441_01974	LQC2320_02044	LQC2516_01937	GB91_02079
bmrNBRC106468_1		Multidrug resistance protein 3	10	10	1	1	44				1502	1502	1502	LQC2485_02304	DSM16365_01026	NBRC106468_00187	XSBN-2_02043	LQC2422_00972	LQC2520_01049	LQC2441_00988	LQC2320_01021	LQC2516_00925	GB91_01079
braC		Leucine-, isoleucine-, valine-, threonine-, and alanine-binding protein	10	10	1	1	2128				1193	1193	1193	LQC2485_00789	DSM16365_02567	NBRC106468_00332	XSBN-2_02347	LQC2422_02330	LQC2520_02449	LQC2441_02345	LQC2320_02414	LQC2516_02310	GB91_02484
brnQ_1		Branched-chain amino acid transport system 2 carrier protein	10	10	1	1	550				1376	1376	1376	LQC2485_02974	DSM16365_00354	NBRC106468_02618	XSBN-2_00990	LQC2422_00327	LQC2520_00377	LQC2441_00343	LQC2320_00349	LQC2516_00255	GB91_00332
brnQ_2		Branched-chain amino acid transport system 2 carrier protein	10	10	1	1	3450				1349	1349	1349	LQC2485_01466	DSM16365_01745	NBRC106468_00883	XSBN-2_00421	LQC2422_01732	LQC2520_01838	LQC2441_01747	LQC2320_01811	LQC2516_01690	GB91_01879
brnQ_3		Branched-chain amino acid transport system 2 carrier protein	10	10	1	1	2714				1391	1391	1391	LQC2485_00435	DSM16365_02943	NBRC106468_01016	XSBN-2_02786	LQC2422_02684	LQC2520_02813	LQC2441_02699	LQC2320_02772	LQC2516_02671	GB91_02850
brpA		Biofilm regulatory protein A	10	10	1	1	431				1031	1031	1031	LQC2485_03057	DSM16365_00244	NBRC106468_00938	XSBN-2_01942	LQC2422_00244	LQC2520_00276	LQC2441_00260	LQC2320_00248	LQC2516_00172	GB91_00244
bsaA		Glutathione peroxidase BsaA	10	10	1	1	377				485	485	485	LQC2485_03108	DSM16365_00194	NBRC106468_00988	XSBN-2_01894	LQC2422_00193	LQC2520_00227	LQC2441_00209	LQC2320_00199	LQC2516_00121	GB91_00193
cadA		Cadmium-transporting ATPase	10	10	1	1	2737				1904	1904	1904	LQC2485_00457	DSM16365_02920	NBRC106468_02731	XSBN-2_02808	LQC2422_02662	LQC2520_02791	LQC2441_02677	LQC2320_02750	LQC2516_02649	GB91_02828
carA_1		Carbamoyl-phosphate synthase arginine-specific small chain	10	10	1	1	645				1067	1067	1067	LQC2485_02903	DSM16365_00440	NBRC106468_01748	XSBN-2_00462	LQC2422_00398	LQC2520_00469	LQC2441_00414	LQC2320_00441	LQC2516_00326	GB91_00406
carA_2		Carbamoyl-phosphate synthase small chain	10	10	1	1	4205				1082	1082	1082	LQC2485_01803	DSM16365_01405	NBRC106468_00506	XSBN-2_02176	LQC2422_01396	LQC2520_01506	LQC2441_01411	LQC2320_01478	LQC2516_01353	GB91_01531
carA_3		Carbamoyl-phosphate synthase small chain	10	10	1	1	1266				1094	1094	1094	LQC2485_01016	DSM16365_02331	NBRC106468_00576	XSBN-2_02713	LQC2422_02105	LQC2520_02223	LQC2441_02120	LQC2320_02188	LQC2516_02084	GB91_02239
carB_1		Carbamoyl-phosphate synthase arginine-specific large chain	10	10	1	1	644				3062	3062	3062	LQC2485_02904	DSM16365_00439	NBRC106468_01749	XSBN-2_00463	LQC2422_00397	LQC2520_00468	LQC2441_00413	LQC2320_00440	LQC2516_00325	GB91_00405
carB_2		Carbamoyl-phosphate synthase large chain	10	10	1	1	1267				2396	3176	3098	LQC2485_01017	DSM16365_02330	NBRC106468_00575	XSBN-2_02714	LQC2422_02104	LQC2520_02222	LQC2441_02119	LQC2320_02187	LQC2516_02083	GB91_02237
cat		Chloramphenicol acetyltransferase	10	10	1	1	4200				668	668	668	LQC2485_01798	DSM16365_01410	NBRC106468_00501	XSBN-2_02171	LQC2422_01401	LQC2520_01511	LQC2441_01416	LQC2320_01484	LQC2516_01358	GB91_01537
catM		HTH-type transcriptional regulator CatM	10	10	1	1	3137				803	881	873	LQC2485_02348	DSM16365_00976	NBRC106468_01480	XSBN-2_01582	LQC2422_00937	LQC2520_01014	LQC2441_00953	LQC2320_00986	LQC2516_00881	GB91_01028
cbbZC		Phosphoglycolate phosphatase, chromosomal	10	10	1	1	1843				668	668	668	LQC2485_01679	DSM16365_01528	NBRC106468_00383	XSBN-2_00555	LQC2422_01520	LQC2520_01626	LQC2441_01535	LQC2320_01599	LQC2516_01477	GB91_01658
cca		CCA-adding enzyme	10	10	1	1	1893				1223	1223	1223	LQC2485_01728	DSM16365_01478	NBRC106468_00432	XSBN-2_02100	LQC2422_01471	LQC2520_01578	LQC2441_01486	LQC2320_01551	LQC2516_01428	GB91_01609
ccpA_2		Catabolite control protein A	10	10	1	1	3495				1010	1010	1010	LQC2485_01413	DSM16365_01812	NBRC106468_02202	XSBN-2_01178	LQC2422_01772	LQC2520_01878	LQC2441_01787	LQC2320_01851	LQC2516_01743	GB91_01948
ccpB_1		Catabolite control protein B	10	10	1	1	1344				938	938	938	LQC2485_01085	DSM16365_02261	NBRC106468_02380	XSBN-2_01454	LQC2422_02036	LQC2520_02154	LQC2441_02051	LQC2320_02119	LQC2516_02015	GB91_02162
cdaR		CdaA regulatory protein CdaR	10	10	1	1	2464				977	977	977	LQC2485_02698	DSM16365_00647	NBRC106468_00696	XSBN-2_00670	LQC2422_00595	LQC2520_00668	LQC2441_00611	LQC2320_00640	LQC2516_00530	GB91_00678
celB		PTS system cellobiose-specific EIIC component	10	10	1	1	580				1361	1361	1361	LQC2485_02964	DSM16365_00376	NBRC106468_01998	XSBN-2_00523	LQC2422_00337	LQC2520_00409	LQC2441_00353	LQC2320_00381	LQC2516_00265	GB91_00342
cfa_1		Cyclopropane-fatty-acyl-phospholipid synthase	10	10	1	1	4363				890	1172	1143	LQC2485_01871	DSM16365_01335	NBRC106468_01589	XSBN-2_02244	LQC2422_01328	LQC2520_01438	LQC2441_01343	LQC2320_01410	LQC2516_01285	GB91_01463
cfa_2		Cyclopropane-fatty-acyl-phospholipid synthase	10	10	1	1	2993				1193	1193	1193	LQC2485_00649	DSM16365_02713	NBRC106468_01710	XSBN-2_00795	LQC2422_02470	LQC2520_02597	LQC2441_02485	LQC2320_02556	LQC2516_02450	GB91_02624
cggR		Central glycolytic genes regulator	10	10	1	1	2493				1031	1031	1031	LQC2485_02726	DSM16365_00619	NBRC106468_00724	XSBN-2_00698	LQC2422_00567	LQC2520_00640	LQC2441_00583	LQC2320_00612	LQC2516_00502	GB91_00649
chbC		PTS system N,N'-diacetylchitobiose-specific EIIC component	10	10	1	1	1641				1307	1307	1307	LQC2485_02420	DSM16365_00929	NBRC106468_01904	XSBN-2_02595	LQC2422_00864	LQC2520_00935	LQC2441_00880	LQC2320_00907	LQC2516_00808	GB91_00980
chrR		Quinone reductase	10	10	1	1	397				548	548	548	LQC2485_03089	DSM16365_00212	NBRC106468_00970	XSBN-2_01911	LQC2422_00212	LQC2520_00244	LQC2441_00228	LQC2320_00216	LQC2516_00140	GB91_00212
cinA		Putative competence-damage inducible protein	10	10	1	1	3531				1262	1262	1262	LQC2485_01377	DSM16365_01849	NBRC106468_02488	XSBN-2_01214	LQC2422_01808	LQC2520_01914	LQC2441_01823	LQC2320_01887	LQC2516_01779	GB91_01985
citC		[Citrate [pro-3S]-lyase] ligase	10	10	1	1	1697				1055	1055	1055	LQC2485_02472	DSM16365_00880	NBRC106468_01917	XSBN-2_02542	LQC2422_00813	LQC2520_00887	LQC2441_00829	LQC2320_00859	LQC2516_00756	GB91_00924
citD		Citrate lyase acyl carrier protein	10	10	1	1	1696				290	290	290	LQC2485_02471	DSM16365_00881	NBRC106468_01916	XSBN-2_02543	LQC2422_00814	LQC2520_00888	LQC2441_00830	LQC2320_00860	LQC2516_00757	GB91_00925
citE		Citrate lyase subunit ?	10	10	1	1	1695				914	914	914	LQC2485_02470	DSM16365_00882	NBRC106468_01915	XSBN-2_02544	LQC2422_00815	LQC2520_00889	LQC2441_00831	LQC2320_00861	LQC2516_00758	GB91_00926
citF		Citrate lyase ? chain	10	10	1	1	1694				1538	1538	1538	LQC2485_02469	DSM16365_00883	NBRC106468_01914	XSBN-2_02545	LQC2422_00816	LQC2520_00890	LQC2441_00832	LQC2320_00862	LQC2516_00759	GB91_00927
citG		2-(5''-Triphosphoribosyl)-3'-dephosphocoenzyme-A synthase	10	10	1	1	1706				842	842	842	LQC2485_02481	DSM16365_00871	NBRC106468_01926	XSBN-2_02533	LQC2422_00804	LQC2520_00878	LQC2441_00820	LQC2320_00850	LQC2516_00747	GB91_00915
citX		Apo-citrate lyase phosphoribosyl-dephospho-CoA transferase	10	10	1	1	1691				536	545	543	LQC2485_02466	DSM16365_00886	NBRC106468_02345	XSBN-2_02548	LQC2422_00819	LQC2520_00893	LQC2441_00835	LQC2320_00865	LQC2516_00762	GB91_00930
clcA		H(+)/Cl(-) exchange transporter ClcA	10	10	1	1	2487				1553	1553	1553	LQC2485_02720	DSM16365_00625	NBRC106468_00718	XSBN-2_00692	LQC2422_00573	LQC2520_00646	LQC2441_00589	LQC2320_00618	LQC2516_00508	GB91_00655
clpB		Chaperone protein ClpB	10	10	1	1	1869				2603	2603	2603	LQC2485_01705	DSM16365_01502	NBRC106468_00409	XSBN-2_02077	LQC2422_01494	LQC2520_01601	LQC2441_01509	LQC2320_01574	LQC2516_01451	GB91_01633
clpC		ATP-dependent Clp protease ATP-binding subunit ClpC	10	10	1	1	1594				2504	2504	2504	LQC2485_02539	DSM16365_00810	NBRC106468_01379	XSBN-2_02475	LQC2422_00746	LQC2520_00819	LQC2441_00762	LQC2320_00791	LQC2516_00689	GB91_00855
clpE		ATP-dependent Clp protease ATP-binding subunit ClpE	10	10	1	1	3126				2066	2066	2066	LQC2485_02338	DSM16365_00986	NBRC106468_01490	XSBN-2_01592	LQC2422_00947	LQC2520_01024	LQC2441_00963	LQC2320_00996	LQC2516_00891	GB91_01039
clpP		ATP-dependent Clp protease proteolytic subunit	10	10	1	1	2495				590	590	590	LQC2485_02729	DSM16365_00616	NBRC106468_00727	XSBN-2_00701	LQC2422_00565	LQC2520_00638	LQC2441_00581	LQC2320_00610	LQC2516_00499	GB91_00646
clpX		ATP-dependent Clp protease ATP-binding subunit ClpX	10	10	1	1	2981				1265	1265	1265	LQC2485_01540	DSM16365_01671	NBRC106468_00809	XSBN-2_00347	LQC2422_01658	LQC2520_01764	LQC2441_01673	LQC2320_01737	LQC2516_01616	GB91_01799
clpY		ATP-dependent protease ATPase subunit ClpY	10	10	1	1	1918				1418	1418	1418	LQC2485_01750	DSM16365_01456	NBRC106468_00454	XSBN-2_02125	LQC2422_01449	LQC2520_01556	LQC2441_01464	LQC2320_01529	LQC2516_01406	GB91_01585
clsA		Major cardiolipin synthase ClsA	10	10	1	1	2858				1448	1448	1448	LQC2485_00564	DSM16365_02807	NBRC106468_02745	XSBN-2_01125	LQC2422_02556	LQC2520_02685	LQC2441_02570	LQC2320_02644	LQC2516_02542	GB91_02711
cmk		Cytidylate kinase	10	10	1	1	1886				686	686	686	LQC2485_01721	DSM16365_01485	NBRC106468_00425	XSBN-2_02093	LQC2422_01478	LQC2520_01585	LQC2441_01493	LQC2320_01558	LQC2516_01435	GB91_01616
cmpD		Bicarbonate transport ATP-binding protein CmpD	10	10	1	1	1390				782	782	782	LQC2485_01124	DSM16365_02220	NBRC106468_02537	XSBN-2_01415	LQC2422_01997	LQC2520_02115	LQC2441_02012	LQC2320_02080	LQC2516_01976	GB91_02120
cmpR		HTH-type transcriptional activator CmpR	10	10	1	1	2928				896	896	896	LQC2485_00623	DSM16365_02739	NBRC106468_01684	XSBN-2_00821	LQC2422_02496	LQC2520_02625	LQC2441_02511	LQC2320_02584	LQC2516_02476	GB91_02651
coaA		Pantothenate kinase	10	10	1	1	2381				917	917	917	LQC2485_02625	DSM16365_00720	NBRC106468_01329	XSBN-2_02959	LQC2422_00667	LQC2520_00744	LQC2441_00683	LQC2320_00716	LQC2516_00603	GB91_00757
coaBC		Coenzyme A biosynthesis bifunctional protein CoaBC	10	10	1	1	4438				1226	1337	1237	LQC2485_02030	DSM16365_01264	NBRC106468_01176	XSBN-2_00255	LQC2422_01261	LQC2520_01372	LQC2441_01276	LQC2320_01344	LQC2516_01218	GB91_01391
coaD		Phosphopantetheine adenylyltransferase	10	10	1	1	2967				491	491	491	LQC2485_01526	DSM16365_01685	NBRC106468_00823	XSBN-2_00361	LQC2422_01672	LQC2520_01778	LQC2441_01687	LQC2320_01751	LQC2516_01630	GB91_01813
coaE		Dephospho-CoA kinase	10	10	1	1	4544				593	593	593	LQC2485_02133	DSM16365_01160	NBRC106468_00053	XSBN-2_00161	LQC2422_01158	LQC2520_01269	LQC2441_01173	LQC2320_01241	LQC2516_01114	GB91_01280
cobB		NAD-dependent protein deacetylase	10	10	1	1	595				704	704	704	LQC2485_02953	DSM16365_00389	NBRC106468_02011	XSBN-2_00512	LQC2422_00348	LQC2520_00420	LQC2441_00364	LQC2320_00392	LQC2516_00276	GB91_00355
cobC		Adenosylcobalamin/?-ribazole phosphatase	10	10	1	1	3194				668	668	668	LQC2485_02577	DSM16365_00772	NBRC106468_01786	XSBN-2_03003	LQC2422_00715	LQC2520_00788	LQC2441_00731	LQC2320_00760	LQC2516_00651	GB91_00816
comC		Type 4 prepilin-like proteins leader peptide-processing enzyme	10	10	1	1	1598				680	689	680	LQC2485_02535	DSM16365_00814	NBRC106468_01375	XSBN-2_02479	LQC2422_00750	LQC2520_00823	LQC2441_00766	LQC2320_00795	LQC2516_00693	GB91_00859
comEA		ComE operon protein 1	10	10	1	1	2969				725	725	725	LQC2485_01528	DSM16365_01683	NBRC106468_00821	XSBN-2_00359	LQC2422_01670	LQC2520_01776	LQC2441_01685	LQC2320_01749	LQC2516_01628	GB91_01811
comEC		ComE operon protein 3	10	10	1	1	2971				2156	2156	2156	LQC2485_01530	DSM16365_01681	NBRC106468_00819	XSBN-2_00357	LQC2422_01668	LQC2520_01774	LQC2441_01683	LQC2320_01747	LQC2516_01626	GB91_01809
comGA		ComG operon protein 1	10	10	1	1	3489				737	974	950	LQC2485_01418	DSM16365_01807	NBRC106468_02207	XSBN-2_01173	LQC2422_01767	LQC2520_01873	LQC2441_01782	LQC2320_01846	LQC2516_01738	GB91_01942
comR		HTH-type transcriptional repressor ComR	10	10	1	1	2756				572	572	572	LQC2485_00474	DSM16365_02902	NBRC106468_02414	XSBN-2_02828	LQC2422_02646	LQC2520_02775	LQC2441_02661	LQC2320_02734	LQC2516_02632	GB91_02807
copA		Copper-exporting P-type ATPase	10	10	1	1	2184				1925	1925	1925	LQC2485_00743	DSM16365_02613	NBRC106468_00286	XSBN-2_02395	LQC2422_02376	LQC2520_02497	LQC2441_02391	LQC2320_02462	LQC2516_02356	GB91_02536
copB		Copper-exporting P-type ATPase B	10	10	1	1	2778				2039	2039	2039	LQC2485_00496	DSM16365_02880	NBRC106468_01848	XSBN-2_02849	LQC2422_02624	LQC2520_02754	LQC2441_02639	LQC2320_02713	LQC2516_02611	GB91_02786
copY		Transcriptional repressor CopY	10	10	1	1	2777				428	491	440	LQC2485_00495	DSM16365_02881	NBRC106468_01847	XSBN-2_02848	LQC2422_02625	LQC2520_02755	LQC2441_02640	LQC2320_02714	LQC2516_02612	GB91_02787
cpoA		?-Galactosylglucosyldiacylglycerol synthase	10	10	1	1	3121				1022	1022	1022	LQC2485_02333	DSM16365_00991	NBRC106468_01495	XSBN-2_01597	LQC2422_00952	LQC2520_01029	LQC2441_00968	LQC2320_01001	LQC2516_00896	GB91_01044
crtM		4,4'-Diapophytoene synthase	10	10	1	1	2884				881	881	881	LQC2485_00586	DSM16365_02782	NBRC106468_02529	XSBN-2_01140	LQC2422_02534	LQC2520_02663	LQC2441_02548	LQC2320_02622	LQC2516_02513	GB91_02696
crtN		4,4'-Diapophytoene desaturase (4,4'-diaponeurosporene-forming)	10	10	1	1	2885				1496	1496	1496	LQC2485_00587	DSM16365_02781	NBRC106468_02530	XSBN-2_01141	LQC2422_02533	LQC2520_02662	LQC2441_02547	LQC2320_02621	LQC2516_02512	GB91_02695
cshA		ATP-dependent RNA helicase CshA	10	10	1	1	636				1586	1586	1586	LQC2485_02913	DSM16365_00430	NBRC106468_02254	XSBN-2_00472	LQC2422_00388	LQC2520_00460	LQC2441_00404	LQC2320_00432	LQC2516_00316	GB91_00400
cshB		DEAD-box ATP-dependent RNA helicase CshB	10	10	1	1	3515				1343	1343	1343	LQC2485_01393	DSM16365_01833	NBRC106468_02399	XSBN-2_01198	LQC2422_01792	LQC2520_01898	LQC2441_01807	LQC2320_01871	LQC2516_01763	GB91_01969
csp		Cold shock protein 1	10	10	1	1	1650				200	200	200	LQC2485_02425	DSM16365_00924	NBRC106468_01899	XSBN-2_02586	LQC2422_00860	LQC2520_00931	LQC2441_00876	LQC2320_00903	LQC2516_00803	GB91_00970
cspL		Cold shock protein 2	10	10	1	1	4130				200	200	200	LQC2485_00298	DSM16365_00027	NBRC106468_01149	XSBN-2_00906	LQC2422_02820	LQC2520_00078	LQC2441_02837	LQC2320_00050	LQC2516_02807	GB91_00029
cspLA		Cold shock-like protein CspLA	10	10	1	1	1580				200	200	200	LQC2485_02560	DSM16365_00789	NBRC106468_01400	XSBN-2_02454	LQC2422_00732	LQC2520_00805	LQC2441_00748	LQC2320_00777	LQC2516_00668	GB91_00834
ctpA		Carboxy-terminal processing protease CtpA	10	10	1	1	1902				1478	1478	1478	LQC2485_01737	DSM16365_01469	NBRC106468_00441	XSBN-2_02109	LQC2422_01462	LQC2520_01569	LQC2441_01477	LQC2320_01542	LQC2516_01419	GB91_01600
ctpE		Calcium-transporting ATPase CtpE	10	10	1	1	1659				2339	2339	2339	LQC2485_02433	DSM16365_00916	NBRC106468_01891	XSBN-2_02578	LQC2422_00852	LQC2520_00923	LQC2441_00868	LQC2320_00895	LQC2516_00795	GB91_00962
ctpF		Putative cation-transporting ATPase F	10	10	1	1	282				2738	2738	2738	LQC2485_03188	DSM16365_00110	NBRC106468_01807	XSBN-2_01815	LQC2422_00110	LQC2520_00154	LQC2441_00125	LQC2320_00126	LQC2516_02886	GB91_00109
ctsR		Transcriptional regulator CtsR	10	10	1	1	1593				467	467	467	LQC2485_02540	DSM16365_00809	NBRC106468_01380	XSBN-2_02474	LQC2422_00745	LQC2520_00818	LQC2441_00761	LQC2320_00790	LQC2516_00688	GB91_00854
cueR		HTH-type transcriptional regulator CueR	10	10	1	1	1285				377	377	377	LQC2485_01035	DSM16365_02312	NBRC106468_00557	XSBN-2_02732	LQC2422_02086	LQC2520_02204	LQC2441_02101	LQC2320_02169	LQC2516_02065	GB91_02219
cutC		Copper homeostasis protein CutC	10	10	1	1	3458				638	638	638	LQC2485_01459	DSM16365_01752	NBRC106468_00890	XSBN-2_00428	LQC2422_01739	LQC2520_01845	LQC2441_01754	LQC2320_01818	LQC2516_01697	GB91_01887
cvfB		Conserved virulence factor B	10	10	1	1	1875				887	887	887	LQC2485_01711	DSM16365_01496	NBRC106468_00415	XSBN-2_02083	LQC2422_01488	LQC2520_01595	LQC2441_01503	LQC2320_01568	LQC2516_01445	GB91_01626
cycA_1		D-serine/D-alanine/glycine transporter	10	10	1	1	4177				1343	1343	1343	LQC2485_01777	DSM16365_01430	NBRC106468_00481	XSBN-2_02151	LQC2422_01422	LQC2520_01531	LQC2441_01437	LQC2320_01504	LQC2516_01379	GB91_01558
cycA_2		D-serine/D-alanine/glycine transporter	10	10	1	1	3479				1385	1385	1385	LQC2485_01426	DSM16365_01799	NBRC106468_02215	XSBN-2_01165	LQC2422_01759	LQC2520_01865	LQC2441_01774	LQC2320_01838	LQC2516_01730	GB91_01932
cydA		Cytochrome bd ubiquinol oxidase subunit 1	10	10	1	1	1680				1280	1439	1423	LQC2485_02457	DSM16365_00895	NBRC106468_02336	XSBN-2_02557	LQC2422_00828	LQC2520_00902	LQC2441_00844	LQC2320_00874	LQC2516_00771	GB91_00941
cydB		Cytochrome bd-I ubiquinol oxidase subunit 2	10	10	1	1	1679				995	995	995	LQC2485_02456	DSM16365_00896	NBRC106468_02335	XSBN-2_02558	LQC2422_00829	LQC2520_00903	LQC2441_00845	LQC2320_00875	LQC2516_00772	GB91_00942
cydD		ATP-binding/permease protein CydD	10	10	1	1	1678				1733	1733	1733	LQC2485_02455	DSM16365_00897	NBRC106468_02334	XSBN-2_02559	LQC2422_00830	LQC2520_00904	LQC2441_00846	LQC2320_00876	LQC2516_00773	GB91_00943
cynR		Hypothetical protein	10	10	1	1	3214				926	983	971	LQC2485_02596	DSM16365_00753	NBRC106468_01767	XSBN-2_02984	LQC2422_00696	LQC2520_00769	LQC2441_00712	LQC2320_00741	LQC2516_00632	GB91_00797
cysB		HTH-type transcriptional regulator CysB	10	10	1	1	355				914	914	914	LQC2485_03130	DSM16365_00171	NBRC106468_02503	XSBN-2_01872	LQC2422_00171	LQC2520_00205	LQC2441_00187	LQC2320_00177	LQC2516_00099	GB91_00171
cysC		Putative adenylyl-sulfate kinase	10	10	1	1	1522				428	623	603	LQC2485_02253	DSM16365_01077	NBRC106468_00136	XSBN-2_00052	LQC2422_01077	LQC2520_01098	LQC2441_01093	LQC2320_01070	LQC2516_01032	GB91_01195
cysE		Serine acetyltransferase	10	10	1	1	398				542	542	542	LQC2485_03088	DSM16365_00213	NBRC106468_00969	XSBN-2_01912	LQC2422_00213	LQC2520_00245	LQC2441_00229	LQC2320_00217	LQC2516_00141	GB91_00213
cysL_1		HTH-type transcriptional regulator CysL	10	10	1	1	3730				887	887	887	LQC2485_00277	DSM16365_00048	NBRC106468_02281	XSBN-2_01611	LQC2422_02839	LQC2520_00097	LQC2441_02856	LQC2320_00069	LQC2516_02827	GB91_00048
cysM		Cysteine synthase	10	10	1	1	401				911	911	911	LQC2485_03086	DSM16365_00215	NBRC106468_00967	XSBN-2_01914	LQC2422_00215	LQC2520_00248	LQC2441_00231	LQC2320_00220	LQC2516_00143	GB91_00215
cysS		Cysteine--tRNA ligase	10	10	1	1	732				1412	1412	1412	LQC2485_02827	DSM16365_00519	NBRC106468_01593	XSBN-2_01997	LQC2422_00467	LQC2520_00539	LQC2441_00483	LQC2320_00511	LQC2516_00401	GB91_00542
czcD		Cadmium, cobalt and zinc/H(+)-K(+) antiporter	10	10	1	1	2838				887	887	887	LQC2485_00551	DSM16365_02822	NBRC106468_02460	XSBN-2_01111	LQC2422_02569	LQC2520_02698	LQC2441_02583	LQC2320_02657	LQC2516_02555	GB91_02727
czrA		HTH-type transcriptional repressor CzrA	10	10	1	1	2139				314	317	316	LQC2485_00780	DSM16365_02576	NBRC106468_00323	XSBN-2_02357	LQC2422_02339	LQC2520_02458	LQC2441_02354	LQC2320_02423	LQC2516_02319	GB91_02495
dacA_1		Diadenylate cyclase	10	10	1	1	2465				842	842	842	LQC2485_02699	DSM16365_00646	NBRC106468_00697	XSBN-2_00671	LQC2422_00594	LQC2520_00667	LQC2441_00610	LQC2320_00639	LQC2516_00529	GB91_00677
dacA_2		D-alanyl-D-alanine carboxypeptidase DacA	10	10	1	1	2944				1334	1334	1334	LQC2485_00638	DSM16365_02724	NBRC106468_01699	XSBN-2_00806	LQC2422_02481	LQC2520_02610	LQC2441_02496	LQC2320_02569	LQC2516_02461	GB91_02635
dagK		Diacylglycerol kinase	10	10	1	1	1662				1022	1022	1022	LQC2485_02439	DSM16365_00913	NBRC106468_01888	XSBN-2_02575	LQC2422_00846	LQC2520_00920	LQC2441_00862	LQC2320_00892	LQC2516_00789	GB91_00959
dapA_1		4-Hydroxy-tetrahydrodipicolinate synthase	10	10	1	1	2976				872	872	872	LQC2485_01535	DSM16365_01676	NBRC106468_00814	XSBN-2_00352	LQC2422_01663	LQC2520_01769	LQC2441_01678	LQC2320_01742	LQC2516_01621	GB91_01804
dapA_2		4-Hydroxy-tetrahydrodipicolinate synthase	10	10	1	1	1279				869	869	869	LQC2485_01029	DSM16365_02318	NBRC106468_00563	XSBN-2_02726	LQC2422_02092	LQC2520_02210	LQC2441_02107	LQC2320_02175	LQC2516_02071	GB91_02225
dapB		4-Hydroxy-tetrahydrodipicolinate reductase	10	10	1	1	1892				785	785	785	LQC2485_01727	DSM16365_01479	NBRC106468_00431	XSBN-2_02099	LQC2422_01472	LQC2520_01579	LQC2441_01487	LQC2320_01552	LQC2516_01429	GB91_01610
dapE_1		Putative succinyl-diaminopimelate desuccinylase	10	10	1	1	1851				1145	1145	1145	LQC2485_01687	DSM16365_01520	NBRC106468_00391	XSBN-2_00547	LQC2422_01512	LQC2520_01618	LQC2441_01527	LQC2320_01591	LQC2516_01469	GB91_01650
dapE_2		Putative succinyl-diaminopimelate desuccinylase	10	10	1	1	1126				1262	1262	1262	LQC2485_00889	DSM16365_02463	NBRC106468_02160	XSBN-2_00958	LQC2422_02231	LQC2520_02349	LQC2441_02246	LQC2320_02314	LQC2516_02211	GB91_02381
dapH		2,3,4,5-Tetrahydropyridine-2,6-dicarboxylate N-acetyltransferase	10	10	1	1	3502				710	710	710	LQC2485_01406	DSM16365_01819	NBRC106468_02195	XSBN-2_01185	LQC2422_01779	LQC2520_01885	LQC2441_01794	LQC2320_01858	LQC2516_01750	GB91_01955
dapX_1		Putative N-acetyl-LL-diaminopimelate aminotransferase	10	10	1	1	2415				1190	1190	1190	LQC2485_02653	DSM16365_00692	NBRC106468_01301	XSBN-2_02930	LQC2422_00639	LQC2520_00711	LQC2441_00655	LQC2320_00683	LQC2516_00575	GB91_00726
dapX_2		Putative N-acetyl-LL-diaminopimelate aminotransferase	10	10	1	1	3118				1187	1187	1187	LQC2485_02330	DSM16365_00994	NBRC106468_01498	XSBN-2_01600	LQC2422_00955	LQC2520_01032	LQC2441_00971	LQC2320_01004	LQC2516_00899	GB91_01047
dapX_3		Putative N-acetyl-LL-diaminopimelate aminotransferase	10	10	1	1	1280				1172	1172	1172	LQC2485_01030	DSM16365_02317	NBRC106468_00562	XSBN-2_02727	LQC2422_02091	LQC2520_02209	LQC2441_02106	LQC2320_02174	LQC2516_02070	GB91_02224
darA		Cyclic di-AMP receptor A	10	10	1	1	2578				329	329	329	LQC2485_02799	DSM16365_00547	NBRC106468_01621	XSBN-2_01548	LQC2422_00495	LQC2520_00569	LQC2441_00511	LQC2320_00541	LQC2516_00429	GB91_00576
ddl		D-Alanine--D-alanine ligase	10	10	1	1	3585				1112	1112	1112	LQC2485_01341	DSM16365_01886	NBRC106468_02247	XSBN-2_01250	LQC2422_01844	LQC2520_01959	LQC2441_01859	LQC2320_01925	LQC2516_01815	GB91_02022
dedA_1		Protein DedA	10	10	1	1	2384				644	644	644	LQC2485_02628	DSM16365_00717	NBRC106468_01326	XSBN-2_02956	LQC2422_00664	LQC2520_00741	LQC2441_00680	LQC2320_00713	LQC2516_00600	GB91_00754
dedA_2		Protein DedA	10	10	1	1	3473				656	656	656	LQC2485_01432	DSM16365_01793	NBRC106468_02221	XSBN-2_01159	LQC2422_01753	LQC2520_01859	LQC2441_01768	LQC2320_01832	LQC2516_01724	GB91_01926
def		Peptide deformylase	10	10	1	1	3404				560	560	560	LQC2485_01509	DSM16365_01702	NBRC106468_00840	XSBN-2_00378	LQC2422_01689	LQC2520_01795	LQC2441_01704	LQC2320_01768	LQC2516_01647	GB91_01830
def1		Peptide deformylase 1	10	10	1	1	2086				410	410	410	LQC2485_00829	DSM16365_02525	NBRC106468_02354	XSBN-2_02307	LQC2422_02290	LQC2520_02409	LQC2441_02305	LQC2320_02374	LQC2516_02270	GB91_02443
degV_1		Protein DegV	10	10	1	1	4188				569	869	839	LQC2485_01788	DSM16365_01419	NBRC106468_00492	XSBN-2_02162	LQC2422_01411	LQC2520_01520	LQC2441_01426	LQC2320_01493	LQC2516_01368	GB91_01547
degV_2		Protein DegV	10	10	1	1	1397				896	896	896	LQC2485_01130	DSM16365_02214	NBRC106468_02543	XSBN-2_01409	LQC2422_01991	LQC2520_02109	LQC2441_02006	LQC2320_02074	LQC2516_01970	GB91_02113
degV_3		Protein DegV	10	10	1	1	3777				866	866	866	LQC2485_00336	DSM16365_03045	NBRC106468_01112	XSBN-2_00868	LQC2422_02783	LQC2520_00039	LQC2441_02800	LQC2320_00011	LQC2516_02770	GB91_02937
der		GTPase Der	10	10	1	1	1888				1310	1310	1310	LQC2485_01723	DSM16365_01483	NBRC106468_00427	XSBN-2_02095	LQC2422_01476	LQC2520_01583	LQC2441_01491	LQC2320_01556	LQC2516_01433	GB91_01614
desR		Transcriptional regulatory protein DesR	10	10	1	1	1832				518	605	570	LQC2485_01669	DSM16365_01538	NBRC106468_00373	XSBN-2_00565	LQC2422_01530	LQC2520_01636	LQC2441_01545	LQC2320_01609	LQC2516_01487	GB91_01668
dfrA		Dihydrofolate reductase	10	10	1	1	1897				491	491	491	LQC2485_01732	DSM16365_01474	NBRC106468_00436	XSBN-2_02104	LQC2422_01467	LQC2520_01574	LQC2441_01482	LQC2320_01547	LQC2516_01424	GB91_01605
dgaR		Transcriptional regulatory protein DagR	10	10	1	1	1533				2528	2528	2528	LQC2485_02240	DSM16365_01090	NBRC106468_00123	XSBN-2_00065	LQC2422_01088	LQC2520_01109	LQC2441_01104	LQC2320_01081	LQC2516_01045	GB91_01208
dgkA		Undecaprenol kinase	10	10	1	1	1817				416	416	416	LQC2485_01655	DSM16365_01553	NBRC106468_01414	XSBN-2_00579	LQC2422_01544	LQC2520_01650	LQC2441_01559	LQC2320_01623	LQC2516_01501	GB91_01681
dhaT		1,3-Propanediol dehydrogenase	10	10	1	1	2181				1172	1172	1172	LQC2485_00745	DSM16365_02611	NBRC106468_00288	XSBN-2_02393	LQC2422_02374	LQC2520_02494	LQC2441_02389	LQC2320_02459	LQC2516_02354	GB91_02534
dinB_1		DNA polymerase IV	10	10	1	1	3517				1133	1133	1133	LQC2485_01391	DSM16365_01835	NBRC106468_02397	XSBN-2_01200	LQC2422_01794	LQC2520_01900	LQC2441_01809	LQC2320_01873	LQC2516_01765	GB91_01971
dinB_2		DNA polymerase IV	10	10	1	1	2242				1292	1292	1292	LQC2485_00688	DSM16365_02669	NBRC106468_00231	XSBN-2_01073	LQC2422_02431	LQC2520_02550	LQC2441_02446	LQC2320_02515	LQC2516_02411	GB91_02596
divIB		Cell division protein DivIB	10	10	1	1	3436				875	875	875	LQC2485_01479	DSM16365_01732	NBRC106468_00870	XSBN-2_00408	LQC2422_01719	LQC2520_01825	LQC2441_01734	LQC2320_01798	LQC2516_01677	GB91_01863
dkgB		2,5-Diketo-D-gluconic acid reductase B	10	10	1	1	378				830	830	830	LQC2485_03107	DSM16365_00195	NBRC106468_00987	XSBN-2_01895	LQC2422_00194	LQC2520_00228	LQC2441_00210	LQC2320_00200	LQC2516_00122	GB91_00194
dltA		D-Alanine--D-alanyl carrier protein ligase	10	10	1	1	1787				770	1526	1450	LQC2485_01627	DSM16365_01581	NBRC106468_01442	XSBN-2_00607	LQC2422_01572	LQC2520_01678	LQC2441_01587	LQC2320_01651	LQC2516_01529	GB91_01711
dltC_1		D-Alanyl carrier protein	10	10	1	1	1542				236	236	236	LQC2485_02231	DSM16365_01099	NBRC106468_00114	XSBN-2_00073	LQC2422_01097	LQC2520_01118	LQC2441_01113	LQC2320_01090	LQC2516_01054	GB91_01216
dltC_2		D-Alanyl carrier protein	10	10	1	1	1790				236	236	236	LQC2485_01629	DSM16365_01579	NBRC106468_01440	XSBN-2_00605	LQC2422_01570	LQC2520_01676	LQC2441_01585	LQC2320_01649	LQC2516_01527	GB91_01708
dltD		Protein DltD	10	10	1	1	1791				1178	1277	1267	LQC2485_01630	DSM16365_01578	NBRC106468_01439	XSBN-2_00604	LQC2422_01569	LQC2520_01675	LQC2441_01584	LQC2320_01648	LQC2516_01526	GB91_01707
dnaA		Chromosomal replication initiator protein DnaA	10	10	1	1	4100				1325	1367	1362	LQC2485_00324	DSM16365_00001	NBRC106468_01123	XSBN-2_00879	LQC2422_02794	LQC2520_00050	LQC2441_02811	LQC2320_00022	LQC2516_02781	GB91_00001
dnaB		Replication initiation and membrane attachment protein	10	10	1	1	4542				1070	1403	1369	LQC2485_02131	DSM16365_01162	NBRC106468_00051	XSBN-2_00163	LQC2422_01160	LQC2520_01271	LQC2441_01175	LQC2320_01243	LQC2516_01116	GB91_01282
dnaC		Replicative DNA helicase	10	10	1	1	4111				1427	1427	1427	LQC2485_00313	DSM16365_00012	NBRC106468_01134	XSBN-2_00890	LQC2422_02805	LQC2520_00061	LQC2441_02822	LQC2320_00033	LQC2516_02792	GB91_00012
dnaD		DNA replication protein DnaD	10	10	1	1	4293				725	725	725	LQC2485_01835	DSM16365_01371	NBRC106468_01553	XSBN-2_02208	LQC2422_01364	LQC2520_01474	LQC2441_01379	LQC2320_01446	LQC2516_01321	GB91_01499
dnaE		DNA polymerase III subunit ?	10	10	1	1	1871				2090	3350	3224	LQC2485_01707	DSM16365_01500	NBRC106468_00411	XSBN-2_02079	LQC2422_01492	LQC2520_01599	LQC2441_01507	LQC2320_01572	LQC2516_01449	GB91_01631
dnaG		DNA primase	10	10	1	1	1822				1880	1883	1882	LQC2485_01660	DSM16365_01548	NBRC106468_01409	XSBN-2_00574	LQC2422_01539	LQC2520_01645	LQC2441_01554	LQC2320_01618	LQC2516_01496	GB91_01676
dnaI		Primosomal protein DnaI	10	10	1	1	4540				614	935	902	LQC2485_02130	DSM16365_01163	NBRC106468_00050	XSBN-2_00164	LQC2422_01161	LQC2520_01272	LQC2441_01176	LQC2320_01244	LQC2516_01117	GB91_01284
dnaJ		Chaperone protein DnaJ	10	10	1	1	1784				1142	1142	1142	LQC2485_01624	DSM16365_01584	NBRC106468_01445	XSBN-2_00610	LQC2422_01575	LQC2520_01681	LQC2441_01590	LQC2320_01654	LQC2516_01532	GB91_01714
dnaK		Chaperone protein DnaK	10	10	1	1	1783				1868	1868	1868	LQC2485_01623	DSM16365_01585	NBRC106468_01446	XSBN-2_00611	LQC2422_01576	LQC2520_01682	LQC2441_01591	LQC2320_01655	LQC2516_01533	GB91_01715
dnaN		? Sliding clamp	10	10	1	1	4101				1139	1139	1139	LQC2485_00323	DSM16365_00002	NBRC106468_01124	XSBN-2_00880	LQC2422_02795	LQC2520_00051	LQC2441_02812	LQC2320_00023	LQC2516_02782	GB91_00002
dnaX		DNA polymerase III subunit gamma/tau	10	10	1	1	2564				95	1697	1536	LQC2485_02804	DSM16365_00542	NBRC106468_01616	XSBN-2_01541	LQC2422_00490	LQC2520_00562	LQC2441_00506	LQC2320_00534	LQC2516_00424	GB91_00564
dppC		Dipeptide transport system permease protein DppC	10	10	1	1	3131				1034	1034	1034	LQC2485_02343	DSM16365_00981	NBRC106468_01485	XSBN-2_01587	LQC2422_00942	LQC2520_01019	LQC2441_00958	LQC2320_00991	LQC2516_00886	GB91_01033
dppE_2		Dipeptide-binding protein DppE	10	10	1	1	359				1661	1661	1661	LQC2485_03126	DSM16365_00176	NBRC106468_01006	XSBN-2_01876	LQC2422_00175	LQC2520_00209	LQC2441_00191	LQC2320_00181	LQC2516_00103	GB91_00175
dppE_3		Dipeptide-binding protein DppE	10	10	1	1	360				1661	1661	1661	LQC2485_03125	DSM16365_00177	NBRC106468_01005	XSBN-2_01877	LQC2422_00176	LQC2520_00210	LQC2441_00192	LQC2320_00182	LQC2516_00104	GB91_00176
dppE_5		Dipeptide-binding protein DppE	10	10	1	1	3134				1643	1643	1643	LQC2485_02345	DSM16365_00979	NBRC106468_01483	XSBN-2_01585	LQC2422_00940	LQC2520_01017	LQC2441_00956	LQC2320_00989	LQC2516_00884	GB91_01031
drrA_1		Daunorubicin/doxorubicin resistance ATP-binding protein DrrA	10	10	1	1	1863				941	941	941	LQC2485_01699	DSM16365_01508	NBRC106468_00403	XSBN-2_02071	LQC2422_01500	LQC2520_01607	LQC2441_01515	LQC2320_01580	LQC2516_01457	GB91_01639
drrA_2		Daunorubicin/doxorubicin resistance ATP-binding protein DrrA	10	10	1	1	1829				887	887	887	LQC2485_01666	DSM16365_01541	NBRC106468_00370	XSBN-2_00568	LQC2422_01533	LQC2520_01639	LQC2441_01548	LQC2320_01612	LQC2516_01490	GB91_01670
drrB		Daunorubicin/doxorubicin resistance ABC transporter permease protein DrrB	10	10	1	1	1864				770	770	770	LQC2485_01700	DSM16365_01507	NBRC106468_00404	XSBN-2_02072	LQC2422_01499	LQC2520_01606	LQC2441_01514	LQC2320_01579	LQC2516_01456	GB91_01638
dsdA		D-Serine dehydratase	10	10	1	1	1198				1310	1310	1310	LQC2485_00953	DSM16365_02394	NBRC106468_00639	XSBN-2_02651	LQC2422_02168	LQC2520_02286	LQC2441_02183	LQC2320_02251	LQC2516_02147	GB91_02305
dtd		D-Aminoacyl-tRNA deacylase	10	10	1	1	1800				446	446	446	LQC2485_01639	DSM16365_01569	NBRC106468_01430	XSBN-2_00595	LQC2422_01560	LQC2520_01666	LQC2441_01575	LQC2320_01639	LQC2516_01517	GB91_01698
dtd3		D-Aminoacyl-tRNA deacylase	10	10	1	1	600				776	776	776	LQC2485_02948	DSM16365_00394	NBRC106468_02016	XSBN-2_00507	LQC2422_00353	LQC2520_00425	LQC2441_00369	LQC2320_00397	LQC2516_00281	GB91_00360
dtpT		Di-/tripeptide transporter	10	10	1	1	671				803	1472	1405	LQC2485_02875	DSM16365_00471	NBRC106468_01545	XSBN-2_01481	LQC2422_00422	LQC2520_00494	LQC2441_00438	LQC2320_00466	LQC2516_00353	GB91_00438
dus_1		Putative tRNA-dihydrouridine synthase	10	10	1	1	589				1073	1073	1073	LQC2485_02959	DSM16365_00383	NBRC106468_02005	XSBN-2_00518	LQC2422_00342	LQC2520_00414	LQC2441_00358	LQC2320_00386	LQC2516_00270	GB91_00349
dus_2		Putative tRNA-dihydrouridine synthase	10	10	1	1	2088				1004	1004	1004	LQC2485_00827	DSM16365_02527	NBRC106468_02352	XSBN-2_02309	LQC2422_02292	LQC2520_02411	LQC2441_02307	LQC2320_02376	LQC2516_02272	GB91_02445
dusB		tRNA-dihydrouridine synthase B	10	10	1	1	668				1007	1007	1007	LQC2485_02881	DSM16365_00462	NBRC106468_01726	XSBN-2_00440	LQC2422_00420	LQC2520_00492	LQC2441_00436	LQC2320_00464	LQC2516_00348	GB91_00428
dxs		1-Deoxy-D-xylulose-5-phosphate synthase	10	10	1	1	1339				1751	1751	1751	LQC2485_01080	DSM16365_02266	NBRC106468_02375	XSBN-2_01459	LQC2422_02041	LQC2520_02159	LQC2441_02056	LQC2320_02124	LQC2516_02020	GB91_02168
ecfA1		Energy-coupling factor transporter ATP-binding protein EcfA1	10	10	1	1	1723				842	842	842	LQC2485_02497	DSM16365_00855	NBRC106468_01942	XSBN-2_02517	LQC2422_00788	LQC2520_00862	LQC2441_00804	LQC2320_00834	LQC2516_00731	GB91_00898
ecfA2		Energy-coupling factor transporter ATP-binding protein EcfA2	10	10	1	1	1722				887	887	887	LQC2485_02496	DSM16365_00856	NBRC106468_01941	XSBN-2_02518	LQC2422_00789	LQC2520_00863	LQC2441_00805	LQC2320_00835	LQC2516_00732	GB91_00899
ecfT_1		Energy-coupling factor transporter transmembrane protein EcfT	10	10	1	1	302				839	839	839	LQC2485_03172	DSM16365_00128	NBRC106468_02059	XSBN-2_01831	LQC2422_00126	LQC2520_00170	LQC2441_00141	LQC2320_00142	LQC2516_02902	GB91_00126
ecfT_2		Energy-coupling factor transporter transmembrane protein EcfT	10	10	1	1	1721				605	800	780	LQC2485_02495	DSM16365_00857	NBRC106468_01940	XSBN-2_02519	LQC2422_00790	LQC2520_00864	LQC2441_00806	LQC2320_00836	LQC2516_00733	GB91_00900
ecsA_1		ABC-type transporter ATP-binding protein EcsA	10	10	1	1	4657				737	737	737	LQC2485_02154	DSM16365_01139	NBRC106468_00074	XSBN-2_00111	LQC2422_01137	LQC2520_01158	LQC2441_01152	LQC2320_01130	LQC2516_01093	GB91_01257
ecsA_2		ABC-type transporter ATP-binding protein EcsA	10	10	1	1	4409				764	764	764	LQC2485_02002	DSM16365_01294	NBRC106468_01676	XSBN-2_00283	LQC2422_01289	LQC2520_01400	LQC2441_01304	LQC2320_01372	LQC2516_01246	GB91_01421
efp		Elongation factor P	10	10	1	1	4455				557	557	557	LQC2485_02047	DSM16365_01247	NBRC106468_01193	XSBN-2_00238	LQC2422_01244	LQC2520_01355	LQC2441_01259	LQC2320_01327	LQC2516_01201	GB91_01374
elaA_1		Protein ElaA	10	10	1	1	452				443	443	443	LQC2485_03037	DSM16365_00264	NBRC106468_00918	XSBN-2_01962	LQC2422_00264	LQC2520_00297	LQC2441_00280	LQC2320_00269	LQC2516_00192	GB91_00265
elaA_2		Protein ElaA	10	10	1	1	1528				446	446	446	LQC2485_02245	DSM16365_01085	NBRC106468_00128	XSBN-2_00060	LQC2422_01083	LQC2520_01104	LQC2441_01099	LQC2320_01076	LQC2516_01040	GB91_01203
elaA_3		Protein ElaA	10	10	1	1	2783				458	458	458	LQC2485_00501	DSM16365_02875	NBRC106468_01853	XSBN-2_02854	LQC2422_02619	LQC2520_02749	LQC2441_02634	LQC2320_02708	LQC2516_02606	GB91_02781
emrB_1		Multidrug export protein EmrB	10	10	1	1	1574				1478	1478	1478	LQC2485_02564	DSM16365_00785	NBRC106468_01404	XSBN-2_03016	LQC2422_00728	LQC2520_00801	LQC2441_00744	LQC2320_00773	LQC2516_00664	GB91_00829
emrB_2		Multidrug export protein EmrB	10	10	1	1	1146				1484	1484	1484	LQC2485_00905	DSM16365_02446	NBRC106468_02601	XSBN-2_00939	LQC2422_02215	LQC2520_02333	LQC2441_02230	LQC2320_02298	LQC2516_02195	GB91_02362
engB		Putative GTP-binding protein EngB	10	10	1	1	2982				593	593	593	LQC2485_01541	DSM16365_01670	NBRC106468_00808	XSBN-2_00346	LQC2422_01657	LQC2520_01763	LQC2441_01672	LQC2320_01736	LQC2516_01615	GB91_01798
eno2		Enolase 2	10	10	1	1	2489				1328	1328	1328	LQC2485_02722	DSM16365_00623	NBRC106468_00720	XSBN-2_00694	LQC2422_00571	LQC2520_00644	LQC2441_00587	LQC2320_00616	LQC2516_00506	GB91_00653
epsH		Putative glycosyltransferase EpsH	10	10	1	1	1192				734	734	734	LQC2485_00947	DSM16365_02400	NBRC106468_00645	XSBN-2_02645	LQC2422_02174	LQC2520_02292	LQC2441_02189	LQC2320_02257	LQC2516_02153	GB91_02311
era		GTPase Era	10	10	1	1	1818				908	908	908	LQC2485_01656	DSM16365_01552	NBRC106468_01413	XSBN-2_00578	LQC2422_01543	LQC2520_01649	LQC2441_01558	LQC2320_01622	LQC2516_01500	GB91_01680
est		Carboxylesterase	10	10	1	1	2485				746	746	746	LQC2485_02718	DSM16365_00627	NBRC106468_00716	XSBN-2_00690	LQC2422_00575	LQC2520_00648	LQC2441_00591	LQC2320_00620	LQC2516_00510	GB91_00657
ettA		Energy-dependent translational throttle protein EttA	10	10	1	1	1895				1910	1910	1910	LQC2485_01730	DSM16365_01476	NBRC106468_00434	XSBN-2_02102	LQC2422_01469	LQC2520_01576	LQC2441_01484	LQC2320_01549	LQC2516_01426	GB91_01607
exoA		Exodeoxyribonuclease	10	10	1	1	2472				764	764	764	LQC2485_02705	DSM16365_00640	NBRC106468_00703	XSBN-2_00677	LQC2422_00588	LQC2520_00661	LQC2441_00604	LQC2320_00633	LQC2516_00523	GB91_00670
expZ		Nucleotide-binding protein ExpZ	10	10	1	1	373				1520	1520	1520	LQC2485_03112	DSM16365_00190	NBRC106468_00992	XSBN-2_01890	LQC2422_00189	LQC2520_00223	LQC2441_00205	LQC2320_00195	LQC2516_00117	GB91_00189
ezrA		Septation ring formation regulator EzrA	10	10	1	1	3553				1721	1721	1721	LQC2485_01356	DSM16365_01870	NBRC106468_02320	XSBN-2_01235	LQC2422_01829	LQC2520_01937	LQC2441_01844	LQC2320_01910	LQC2516_01800	GB91_02007
fabD		Malonyl CoA-acyl carrier protein transacylase	10	10	1	1	4387				545	932	893	LQC2485_01982	DSM16365_01315	NBRC106468_01655	XSBN-2_00305	LQC2422_01309	LQC2520_01419	LQC2441_01324	LQC2320_01391	LQC2516_01266	GB91_01442
fabF		3-Oxoacyl-[acyl-carrier-protein] synthase 2	10	10	1	1	4385				998	1232	1208	LQC2485_01980	DSM16365_01317	NBRC106468_01653	XSBN-2_00307	LQC2422_01311	LQC2520_01421	LQC2441_01326	LQC2320_01393	LQC2516_01268	GB91_01444
fabG_1		3-Oxoacyl-[acyl-carrier-protein] reductase FabG	10	10	1	1	310				794	794	794	LQC2485_03163	DSM16365_00136	NBRC106468_02050	XSBN-2_01840	LQC2422_00134	LQC2520_00178	LQC2441_00149	LQC2320_00150	LQC2516_02910	GB91_00135
fabG_2		3-Oxoacyl-[acyl-carrier-protein] reductase	10	10	1	1	4386				722	722	722	LQC2485_01981	DSM16365_01316	NBRC106468_01654	XSBN-2_00306	LQC2422_01310	LQC2520_01420	LQC2441_01325	LQC2320_01392	LQC2516_01267	GB91_01443
fabH_1		3-Oxoacyl-[acyl-carrier-protein] synthase 3	10	10	1	1	751				971	971	971	LQC2485_02844	DSM16365_00502	NBRC106468_01514	XSBN-2_01512	LQC2422_00450	LQC2520_00522	LQC2441_00466	LQC2320_00494	LQC2516_00384	GB91_00523
fabH_2		3-Oxoacyl-[acyl-carrier-protein] synthase 3	10	10	1	1	4390				986	986	986	LQC2485_01984	DSM16365_01313	NBRC106468_01657	XSBN-2_00303	LQC2422_01307	LQC2520_01417	LQC2441_01322	LQC2320_01389	LQC2516_01264	GB91_01439
fabI		Enoyl-[acyl-carrier-protein] reductase [NADH] FabI	10	10	1	1	4379				758	758	758	LQC2485_01974	DSM16365_01323	NBRC106468_01647	XSBN-2_00313	LQC2422_01317	LQC2520_01427	LQC2441_01332	LQC2320_01399	LQC2516_01274	GB91_01451
fabZ_1		3-Hydroxyacyl-[acyl-carrier-protein] dehydratase FabZ	10	10	1	1	4391				443	443	443	LQC2485_01985	DSM16365_01312	NBRC106468_01658	XSBN-2_00302	LQC2422_01306	LQC2520_01416	LQC2441_01321	LQC2320_01388	LQC2516_01263	GB91_01438
fabZ_2		3-Hydroxyacyl-[acyl-carrier-protein] dehydratase FabZ	10	10	1	1	4383				413	413	413	LQC2485_01978	DSM16365_01319	NBRC106468_01651	XSBN-2_00309	LQC2422_01313	LQC2520_01423	LQC2441_01328	LQC2320_01395	LQC2516_01270	GB91_01447
farB		Fatty acid resistance protein FarB	10	10	1	1	2775				1391	1445	1439	LQC2485_00492	DSM16365_02884	NBRC106468_01845	XSBN-2_02846	LQC2422_02628	LQC2520_02757	LQC2441_02643	LQC2320_02716	LQC2516_02614	GB91_02789
fba		Fructose-bisphosphate aldolase	10	10	1	1	472				863	863	863	LQC2485_03017	DSM16365_00284	NBRC106468_00898	XSBN-2_01982	LQC2422_00284	LQC2520_00317	LQC2441_00300	LQC2320_00289	LQC2516_00212	GB91_00285
feoB		Fe(2+) transporter FeoB	10	10	1	1	4586				1988	1988	1988	LQC2485_02145	DSM16365_01148	NBRC106468_00065	XSBN-2_00120	LQC2422_01146	LQC2520_01228	LQC2441_01161	LQC2320_01200	LQC2516_01102	GB91_01268
fetA		Putative iron export ATP-binding protein FetA	10	10	1	1	2910				650	650	650	LQC2485_00610	DSM16365_02755	NBRC106468_02437	XSBN-2_00834	LQC2422_02509	LQC2520_02638	LQC2441_02524	LQC2320_02597	LQC2516_02489	GB91_02669
fetB		Putative iron export permease protein FetB	10	10	1	1	2911				755	755	755	LQC2485_00611	DSM16365_02754	NBRC106468_02438	XSBN-2_00833	LQC2422_02508	LQC2520_02637	LQC2441_02523	LQC2320_02596	LQC2516_02488	GB91_02668
feuB		Iron-uptake system permease protein FeuB	10	10	1	1	2229				998	998	998	LQC2485_00701	DSM16365_02656	NBRC106468_00244	XSBN-2_01086	LQC2422_02418	LQC2520_02537	LQC2441_02433	LQC2320_02502	LQC2516_02398	GB91_02583
feuC		Iron-uptake system permease protein FeuC	10	10	1	1	2230				995	995	995	LQC2485_00700	DSM16365_02657	NBRC106468_00243	XSBN-2_01085	LQC2422_02419	LQC2520_02538	LQC2441_02434	LQC2320_02503	LQC2516_02399	GB91_02584
ffh		Signal recognition particle protein	10	10	1	1	4418				1448	1454	1448	LQC2485_02011	DSM16365_01283	NBRC106468_01157	XSBN-2_00274	LQC2422_01280	LQC2520_01391	LQC2441_01295	LQC2320_01363	LQC2516_01237	GB91_01412
fhs1		Formate--tetrahydrofolate ligase 1	10	10	1	1	4209				1655	1655	1655	LQC2485_01807	DSM16365_01401	NBRC106468_00510	XSBN-2_02180	LQC2422_01392	LQC2520_01502	LQC2441_01407	LQC2320_01474	LQC2516_01349	GB91_01527
fhuD		Iron(3+)-hydroxamate-binding protein FhuD	10	10	1	1	2227				929	929	929	LQC2485_00703	DSM16365_02654	NBRC106468_00246	XSBN-2_01088	LQC2422_02416	LQC2520_02535	LQC2441_02431	LQC2320_02500	LQC2516_02396	GB91_02581
fmt		Methionyl-tRNA formyltransferase	10	10	1	1	4435				953	953	953	LQC2485_02028	DSM16365_01266	NBRC106468_01174	XSBN-2_00257	LQC2422_01263	LQC2520_01374	LQC2441_01278	LQC2320_01346	LQC2516_01220	GB91_01394
fni		Isopentenyl-diphosphate delta-isomerase	10	10	1	1	4302				1046	1046	1046	LQC2485_01843	DSM16365_01363	NBRC106468_01561	XSBN-2_02216	LQC2422_01356	LQC2520_01466	LQC2441_01371	LQC2320_01438	LQC2516_01313	GB91_01491
fnr_1		Fumarate and nitrate reduction regulatory protein	10	10	1	1	4670				641	641	641	LQC2485_02165	DSM16365_01127	NBRC106468_00086	XSBN-2_00100	LQC2422_01126	LQC2520_01147	LQC2441_01141	LQC2320_01119	LQC2516_01082	GB91_01245
fnr_2		Anaerobic regulatory protein	10	10	1	1	2730				665	665	665	LQC2485_00450	DSM16365_02927	NBRC106468_02724	XSBN-2_02801	LQC2422_02669	LQC2520_02798	LQC2441_02684	LQC2320_02757	LQC2516_02656	GB91_02835
folB		Dihydroneopterin aldolase	10	10	1	1	2828				368	368	368	LQC2485_00541	DSM16365_02832	NBRC106468_02450	XSBN-2_01101	LQC2422_02579	LQC2520_02708	LQC2441_02593	LQC2320_02667	LQC2516_02565	GB91_02737
folC		Dihydrofolate synthase/folylpolyglutamate synthase	10	10	1	1	2831				1364	1364	1364	LQC2485_00544	DSM16365_02829	NBRC106468_02453	XSBN-2_01104	LQC2422_02576	LQC2520_02705	LQC2441_02590	LQC2320_02664	LQC2516_02562	GB91_02734
folD		Bifunctional protein FolD protein	10	10	1	1	4452				860	860	860	LQC2485_02044	DSM16365_01250	NBRC106468_01190	XSBN-2_00241	LQC2422_01247	LQC2520_01358	LQC2441_01262	LQC2320_01330	LQC2516_01204	GB91_01377
folE		GTP cyclohydrolase 1	10	10	1	1	2830				569	569	569	LQC2485_00543	DSM16365_02830	NBRC106468_02452	XSBN-2_01103	LQC2422_02577	LQC2520_02706	LQC2441_02591	LQC2320_02665	LQC2516_02563	GB91_02735
folK		2-Amino-4-hydroxy-6-hydroxymethyldihydropteridine pyrophosphokinase	10	10	1	1	2829				512	512	512	LQC2485_00542	DSM16365_02831	NBRC106468_02451	XSBN-2_01102	LQC2422_02578	LQC2520_02707	LQC2441_02592	LQC2320_02666	LQC2516_02564	GB91_02736
folT		Folate transporter FolT	10	10	1	1	325				512	512	512	LQC2485_03158	DSM16365_00141	NBRC106468_02045	XSBN-2_01845	LQC2422_00139	LQC2520_00183	LQC2441_00154	LQC2320_00155	LQC2516_02915	GB91_00141
fpaP_2		Proline iminopeptidase	10	10	1	1	2435				908	929	910	LQC2485_02670	DSM16365_00675	NBRC106468_00668	XSBN-2_02913	LQC2422_00622	LQC2520_00695	LQC2441_00638	LQC2320_00667	LQC2516_00558	GB91_00708
fpgS		Folylpolyglutamate synthase	10	10	1	1	3547				1334	1334	1334	LQC2485_01362	DSM16365_01864	NBRC106468_02314	XSBN-2_01229	LQC2422_01823	LQC2520_01930	LQC2441_01838	LQC2320_01903	LQC2516_01794	GB91_02000
frr		Ribosome-recycling factor	10	10	1	1	2299				563	563	563	LQC2485_01599	DSM16365_01610	NBRC106468_01981	XSBN-2_00635	LQC2422_01600	LQC2520_01706	LQC2441_01615	LQC2320_01679	LQC2516_01557	GB91_01741
fruA		PTS system fructose-specific EIIABC component	10	10	1	1	2338				1967	1967	1967	LQC2485_01559	DSM16365_01652	NBRC106468_00790	XSBN-2_00328	LQC2422_01639	LQC2520_01745	LQC2441_01654	LQC2320_01718	LQC2516_01597	GB91_01777
ftsA		Cell division protein FtsA	10	10	1	1	3434				1124	1346	1323	LQC2485_01480	DSM16365_01731	NBRC106468_00869	XSBN-2_00407	LQC2422_01718	LQC2520_01824	LQC2441_01733	LQC2320_01797	LQC2516_01676	GB91_01861
ftsH		ATP-dependent zinc metalloprotease FtsH	10	10	1	1	666				2237	2237	2237	LQC2485_02883	DSM16365_00460	NBRC106468_01728	XSBN-2_00442	LQC2422_00418	LQC2520_00490	LQC2441_00434	LQC2320_00462	LQC2516_00346	GB91_00426
ftsW		Putative peptidoglycan glycosyltransferase FtsW	10	10	1	1	2962				1166	1166	1166	LQC2485_01522	DSM16365_01689	NBRC106468_00827	XSBN-2_00365	LQC2422_01676	LQC2520_01782	LQC2441_01691	LQC2320_01755	LQC2516_01634	GB91_01818
ftsZ		Hypothetical protein	10	10	1	1	3433				1283	1283	1283	LQC2485_01481	DSM16365_01730	NBRC106468_00868	XSBN-2_00406	LQC2422_01717	LQC2520_01823	LQC2441_01732	LQC2320_01796	LQC2516_01675	GB91_01860
fumC		Fumarate hydratase class II	10	10	1	1	1693				1382	1382	1382	LQC2485_02468	DSM16365_00884	NBRC106468_02347	XSBN-2_02546	LQC2422_00817	LQC2520_00891	LQC2441_00833	LQC2320_00863	LQC2516_00760	GB91_00928
fus		Elongation factor G	10	10	1	1	1601				2096	2096	2096	LQC2485_02532	DSM16365_00817	NBRC106468_01372	XSBN-2_02482	LQC2422_00753	LQC2520_00826	LQC2441_00769	LQC2320_00798	LQC2516_00696	GB91_00862
gabD1		Succinate-semialdehyde dehydrogenase [NADP(+)] 1	10	10	1	1	2214				1412	1412	1412	LQC2485_00714	DSM16365_02643	NBRC106468_00257	XSBN-2_02425	LQC2422_02405	LQC2520_02525	LQC2441_02420	LQC2320_02490	LQC2516_02385	GB91_02568
gabR		HTH-type transcriptional regulatory protein GabR	10	10	1	1	1281				1364	1364	1364	LQC2485_01031	DSM16365_02316	NBRC106468_00561	XSBN-2_02728	LQC2422_02090	LQC2520_02208	LQC2441_02105	LQC2320_02173	LQC2516_02069	GB91_02223
galE_1		UDP-glucose 4-epimerase	10	10	1	1	2583				995	995	995	LQC2485_02794	DSM16365_00552	NBRC106468_01626	XSBN-2_01553	LQC2422_00500	LQC2520_00574	LQC2441_00516	LQC2320_00546	LQC2516_00434	GB91_00581
galE_2		UDP-glucose 4-epimerase	10	10	1	1	2704				1004	1004	1004	LQC2485_00427	DSM16365_02951	NBRC106468_01024	XSBN-2_02778	LQC2422_02692	LQC2520_02821	LQC2441_02707	LQC2320_02780	LQC2516_02679	GB91_02859
galK		Galactokinase	10	10	1	1	2703				1163	1163	1163	LQC2485_00426	DSM16365_02952	NBRC106468_01025	XSBN-2_02777	LQC2422_02693	LQC2520_02822	LQC2441_02708	LQC2320_02781	LQC2516_02680	GB91_02860
galT		Galactose-1-phosphate uridylyltransferase	10	10	1	1	2705				1463	1463	1463	LQC2485_00428	DSM16365_02950	NBRC106468_01023	XSBN-2_02779	LQC2422_02691	LQC2520_02820	LQC2441_02706	LQC2320_02779	LQC2516_02678	GB91_02858
ganA		?-Galactosidase GanA	10	10	1	1	2712				2051	2051	2051	LQC2485_00433	DSM16365_02945	NBRC106468_01018	XSBN-2_02784	LQC2422_02686	LQC2520_02815	LQC2441_02701	LQC2320_02774	LQC2516_02673	GB91_02852
gap		Glyceraldehyde-3-phosphate dehydrogenase	10	10	1	1	2492				1022	1022	1022	LQC2485_02725	DSM16365_00620	NBRC106468_00723	XSBN-2_00697	LQC2422_00568	LQC2520_00641	LQC2441_00584	LQC2320_00613	LQC2516_00503	GB91_00650
garB_1		Glutathione amide reductase	10	10	1	1	515				1331	1331	1331	LQC2485_02983	DSM16365_00326	NBRC106468_02580	XSBN-2_01014	LQC2422_00318	LQC2520_00355	LQC2441_00334	LQC2320_00327	LQC2516_00246	GB91_00322
garB_2		Glutathione amide reductase	10	10	1	1	3143				1322	1322	1322	LQC2485_02352	DSM16365_00972	NBRC106468_01476	XSBN-2_01578	LQC2422_00933	LQC2520_01010	LQC2441_00949	LQC2320_00982	LQC2516_00877	GB91_01021
garB_3		Glutathione amide reductase	10	10	1	1	1933				1349	1349	1349	LQC2485_01764	DSM16365_01441	NBRC106468_00469	XSBN-2_02139	LQC2422_01435	LQC2520_01542	LQC2441_01450	LQC2320_01515	LQC2516_01392	GB91_01571
garK		Glycerate 2-kinase	10	10	1	1	2871				1112	1112	1112	LQC2485_00577	DSM16365_02792	NBRC106468_02857	XSBN-2_01138	LQC2422_02543	LQC2520_02672	LQC2441_02557	LQC2320_02631	LQC2516_02529	GB91_02698
gatA		Glutamyl-tRNA(Gln) amidotransferase subunit A	10	10	1	1	1664				1463	1463	1463	LQC2485_02441	DSM16365_00911	NBRC106468_01886	XSBN-2_02573	LQC2422_00844	LQC2520_00918	LQC2441_00860	LQC2320_00890	LQC2516_00787	GB91_00957
gatB_1		Aspartyl/glutamyl-tRNA(Asn/Gln) amidotransferase subunit B	10	10	1	1	1663				1424	1424	1424	LQC2485_02440	DSM16365_00912	NBRC106468_01887	XSBN-2_02574	LQC2422_00845	LQC2520_00919	LQC2441_00861	LQC2320_00891	LQC2516_00788	GB91_00958
gatC_1		Glutamyl-tRNA(Gln) amidotransferase subunit C	10	10	1	1	1665				320	320	320	LQC2485_02442	DSM16365_00910	NBRC106468_01885	XSBN-2_02572	LQC2422_00843	LQC2520_00917	LQC2441_00859	LQC2320_00889	LQC2516_00786	GB91_00956
gatD		Lipid II isoglutaminyl synthase (glutamine-hydrolyzing) subunit GatD	10	10	1	1	864				722	722	722	LQC2485_01311	DSM16365_01916	NBRC106468_01280	XSBN-2_01280	LQC2422_01874	LQC2520_01989	LQC2441_01889	LQC2320_01955	LQC2516_01845	GB91_02052
gcvH		Glycine cleavage system H protein	10	10	1	1	3578				296	296	296	LQC2485_01334	DSM16365_01893	NBRC106468_02240	XSBN-2_01257	LQC2422_01851	LQC2520_01966	LQC2441_01866	LQC2320_01932	LQC2516_01822	GB91_02029
gdh		NADP-specific glutamate dehydrogenase	10	10	1	1	3029				1346	1346	1346	LQC2485_02415	DSM16365_00934	NBRC106468_01909	XSBN-2_02600	LQC2422_00869	LQC2520_00940	LQC2441_00885	LQC2320_00912	LQC2516_00813	GB91_00985
gdpP		Cyclic-di-AMP phosphodiesterase GdpP	10	10	1	1	4109				2012	2012	2012	LQC2485_00315	DSM16365_00010	NBRC106468_01132	XSBN-2_00888	LQC2422_02803	LQC2520_00059	LQC2441_02820	LQC2320_00031	LQC2516_02790	GB91_00010
gdx		Guanidinium exporter	10	10	1	1	2393				314	314	314	LQC2485_02637	DSM16365_00708	NBRC106468_01317	XSBN-2_02947	LQC2422_00655	LQC2520_00732	LQC2441_00671	LQC2320_00704	LQC2516_00591	GB91_00745
gla		Glycerol facilitator-aquaporin gla	10	10	1	1	2736				752	752	752	LQC2485_00456	DSM16365_02921	NBRC106468_02730	XSBN-2_02807	LQC2422_02663	LQC2520_02792	LQC2441_02678	LQC2320_02751	LQC2516_02650	GB91_02829
glcB		PTS system glucoside-specific EIICBA component	10	10	1	1	2115				1982	1982	1982	LQC2485_00801	DSM16365_02555	NBRC106468_00344	XSBN-2_02334	LQC2422_02318	LQC2520_02436	LQC2441_02333	LQC2320_02401	LQC2516_02298	GB91_02471
glcK		Glucokinase	10	10	1	1	4476				962	962	962	LQC2485_02070	DSM16365_01222	NBRC106468_01217	XSBN-2_00217	LQC2422_01221	LQC2520_01332	LQC2441_01236	LQC2320_01304	LQC2516_01177	GB91_01350
glcR_1		HTH-type transcriptional repressor GlcR	10	10	1	1	1849				677	752	744	LQC2485_01685	DSM16365_01522	NBRC106468_00389	XSBN-2_00549	LQC2422_01514	LQC2520_01620	LQC2441_01529	LQC2320_01593	LQC2516_01471	GB91_01652
glcR_2		HTH-type transcriptional repressor GlcR	10	10	1	1	2336				755	755	755	LQC2485_01561	DSM16365_01650	NBRC106468_00788	XSBN-2_00326	LQC2422_01637	LQC2520_01743	LQC2441_01652	LQC2320_01716	LQC2516_01595	GB91_01775
glcU_1		Putative glucose uptake protein GlcU	10	10	1	1	1423				857	857	857	LQC2485_01156	DSM16365_02186	NBRC106468_01234	XSBN-2_01383	LQC2422_01966	LQC2520_02084	LQC2441_01981	LQC2320_02049	LQC2516_01944	GB91_02085
glf_2		UDP-galactopyranose mutase	10	10	1	1	3170				1133	1133	1133	LQC2485_02379	DSM16365_00944	NBRC106468_02654	XSBN-2_01741	LQC2422_00906	LQC2520_00983	LQC2441_00922	LQC2320_00955	LQC2516_00850	GB91_00995
glgA		Glycogen synthase	10	10	1	1	4122				1439	1439	1439	LQC2485_00305	DSM16365_00020	NBRC106468_01142	XSBN-2_00899	LQC2422_02813	LQC2520_00070	LQC2441_02830	LQC2320_00042	LQC2516_02800	GB91_00022
glgB		1,4-?-Glucan branching enzyme GlgB	10	10	1	1	4119				1904	1904	1904	LQC2485_00308	DSM16365_00017	NBRC106468_01139	XSBN-2_00896	LQC2422_02810	LQC2520_00067	LQC2441_02827	LQC2320_00039	LQC2516_02797	GB91_00019
glgC		Glucose-1-phosphate adenylyltransferase	10	10	1	1	4120				1139	1139	1139	LQC2485_00307	DSM16365_00018	NBRC106468_01140	XSBN-2_00897	LQC2422_02811	LQC2520_00068	LQC2441_02828	LQC2320_00040	LQC2516_02798	GB91_00020
glgD		Glycogen biosynthesis protein GlgD	10	10	1	1	4121				1172	1172	1172	LQC2485_00306	DSM16365_00019	NBRC106468_01141	XSBN-2_00898	LQC2422_02812	LQC2520_00069	LQC2441_02829	LQC2320_00041	LQC2516_02799	GB91_00021
glgP		Glycogen phosphorylase	10	10	1	1	4124				2141	2396	2339	LQC2485_00304	DSM16365_00021	NBRC106468_01143	XSBN-2_00900	LQC2422_02814	LQC2520_00072	LQC2441_02831	LQC2320_00044	LQC2516_02801	GB91_00023
glmM		Phosphoglucosamine mutase	10	10	1	1	2463				1355	1355	1355	LQC2485_02697	DSM16365_00648	NBRC106468_00695	XSBN-2_00669	LQC2422_00596	LQC2520_00669	LQC2441_00612	LQC2320_00641	LQC2516_00531	GB91_00679
glmS		Glutamine--fructose-6-phosphate aminotransferase [isomerizing]	10	10	1	1	2462				1628	1817	1798	LQC2485_02696	DSM16365_00649	NBRC106468_00694	XSBN-2_00668	LQC2422_00597	LQC2520_00670	LQC2441_00613	LQC2320_00642	LQC2516_00532	GB91_00680
glmU		Bifunctional protein GlmU	10	10	1	1	610				1382	1382	1382	LQC2485_02939	DSM16365_00403	NBRC106468_02025	XSBN-2_00498	LQC2422_00362	LQC2520_00434	LQC2441_00378	LQC2320_00406	LQC2516_00290	GB91_00371
glnA		Glutamine synthetase	10	10	1	1	4469				1346	1346	1346	LQC2485_02063	DSM16365_01229	NBRC106468_01210	XSBN-2_00224	LQC2422_01228	LQC2520_01339	LQC2441_01243	LQC2320_01311	LQC2516_01184	GB91_01357
glnH_1		ABC transporter glutamine-binding protein GlnH	10	10	1	1	2410				836	836	836	LQC2485_02649	DSM16365_00696	NBRC106468_01305	XSBN-2_02935	LQC2422_00643	LQC2520_00716	LQC2441_00659	LQC2320_00688	LQC2516_00579	GB91_00731
glnH_2		Glutamine-binding periplasmic protein	10	10	1	1	3538				839	839	839	LQC2485_01371	DSM16365_01855	NBRC106468_02305	XSBN-2_01220	LQC2422_01814	LQC2520_01921	LQC2441_01829	LQC2320_01894	LQC2516_01785	GB91_01991
glnM		Putative glutamine ABC transporter permease protein GlnM	10	10	1	1	2409				641	641	641	LQC2485_02648	DSM16365_00697	NBRC106468_01306	XSBN-2_02936	LQC2422_00644	LQC2520_00717	LQC2441_00660	LQC2320_00689	LQC2516_00580	GB91_00732
glnP		Putative glutamine ABC transporter permease protein GlnP	10	10	1	1	2408				653	653	653	LQC2485_02647	DSM16365_00698	NBRC106468_01307	XSBN-2_02937	LQC2422_00645	LQC2520_00718	LQC2441_00661	LQC2320_00690	LQC2516_00581	GB91_00733
glnQ_1		Glutamine transport ATP-binding protein GlnQ	10	10	1	1	2411				740	740	740	LQC2485_02650	DSM16365_00695	NBRC106468_01304	XSBN-2_02934	LQC2422_00642	LQC2520_00715	LQC2441_00658	LQC2320_00687	LQC2516_00578	GB91_00730
glnQ_2		Glutamine transport ATP-binding protein GlnQ	10	10	1	1	3539				641	641	641	LQC2485_01370	DSM16365_01856	NBRC106468_02306	XSBN-2_01221	LQC2422_01815	LQC2520_01922	LQC2441_01830	LQC2320_01895	LQC2516_01786	GB91_01992
glnQ_3		Glutamine transport ATP-binding protein GlnQ	10	10	1	1	2869				488	488	488	LQC2485_00575	DSM16365_02794	NBRC106468_02855	XSBN-2_01136	LQC2422_02545	LQC2520_02674	LQC2441_02559	LQC2320_02633	LQC2516_02531	GB91_02700
glnR		HTH-type transcriptional regulator GlnR	10	10	1	1	4470				380	380	380	LQC2485_02064	DSM16365_01228	NBRC106468_01211	XSBN-2_00223	LQC2422_01227	LQC2520_01338	LQC2441_01242	LQC2320_01310	LQC2516_01183	GB91_01356
glpF_2		Glycerol uptake facilitator protein	10	10	1	1	521				722	722	722	LQC2485_02980	DSM16365_00329	NBRC106468_02577	XSBN-2_01011	LQC2422_00321	LQC2520_00358	LQC2441_00337	LQC2320_00330	LQC2516_00249	GB91_00326
glpK_1		Glycerol kinase	10	10	1	1	516				1517	1517	1517	LQC2485_02982	DSM16365_00327	NBRC106468_02579	XSBN-2_01013	LQC2422_00319	LQC2520_00356	LQC2441_00335	LQC2320_00328	LQC2516_00247	GB91_00324
glpK_2		Glycerol kinase	10	10	1	1	2453				1526	1526	1526	LQC2485_02687	DSM16365_00658	NBRC106468_00685	XSBN-2_02895	LQC2422_00606	LQC2520_00679	LQC2441_00622	LQC2320_00651	LQC2516_00541	GB91_00691
glpO		?-Glycerophosphate oxidase	10	10	1	1	517				1826	1829	1828	LQC2485_02981	DSM16365_00328	NBRC106468_02578	XSBN-2_01012	LQC2422_00320	LQC2520_00357	LQC2441_00336	LQC2320_00329	LQC2516_00248	GB91_00325
glpQ		Glycerophosphodiester phosphodiesterase	10	10	1	1	4472				734	734	734	LQC2485_02066	DSM16365_01226	NBRC106468_01213	XSBN-2_00221	LQC2422_01225	LQC2520_01336	LQC2441_01240	LQC2320_01308	LQC2516_01181	GB91_01354
gltC_1		HTH-type transcriptional regulator GltC	10	10	1	1	4376				887	887	887	LQC2485_01971	DSM16365_01326	NBRC106468_01644	XSBN-2_00316	LQC2422_01320	LQC2520_01430	LQC2441_01335	LQC2320_01402	LQC2516_01277	GB91_01454
gltC_2		Hypothetical protein	10	10	1	1	1909				929	929	929	LQC2485_01741	DSM16365_01465	NBRC106468_00445	XSBN-2_02116	LQC2422_01458	LQC2520_01565	LQC2441_01473	LQC2320_01538	LQC2516_01415	GB91_01594
gltX		Glutamate--tRNA ligase	10	10	1	1	733				1490	1490	1490	LQC2485_02828	DSM16365_00518	NBRC106468_01592	XSBN-2_01996	LQC2422_00466	LQC2520_00538	LQC2441_00482	LQC2320_00510	LQC2516_00400	GB91_00541
gluP		Rhomboid protease GluP	10	10	1	1	4478				683	683	683	LQC2485_02072	DSM16365_01220	NBRC106468_01219	XSBN-2_00215	LQC2422_01219	LQC2520_01330	LQC2441_01234	LQC2320_01302	LQC2516_01175	GB91_01348
glxR		2-Hydroxy-3-oxopropionate reductase	10	10	1	1	1388				860	860	860	LQC2485_01122	DSM16365_02222	NBRC106468_02127	XSBN-2_01417	LQC2422_01999	LQC2520_02117	LQC2441_02014	LQC2320_02082	LQC2516_01978	GB91_02122
glyA		Serine hydroxymethyltransferase	10	10	1	1	858				1238	1238	1238	LQC2485_01317	DSM16365_01910	NBRC106468_01286	XSBN-2_01274	LQC2422_01868	LQC2520_01983	LQC2441_01883	LQC2320_01949	LQC2516_01839	GB91_02046
glyQ		Glycine--tRNA ligase ? subunit	10	10	1	1	1820				899	899	899	LQC2485_01658	DSM16365_01550	NBRC106468_01411	XSBN-2_00576	LQC2422_01541	LQC2520_01647	LQC2441_01556	LQC2320_01620	LQC2516_01498	GB91_01678
glyS		Glycine--tRNA ligase ? subunit	10	10	1	1	1821				2084	2084	2084	LQC2485_01659	DSM16365_01549	NBRC106468_01410	XSBN-2_00575	LQC2422_01540	LQC2520_01646	LQC2441_01555	LQC2320_01619	LQC2516_01497	GB91_01677
gmk_1		Guanylate kinase	10	10	1	1	2421				581	581	581	LQC2485_02659	DSM16365_00687	NBRC106468_01296	XSBN-2_02924	LQC2422_00633	LQC2520_00706	LQC2441_00649	LQC2320_00678	LQC2516_00569	GB91_00719
gmk_2		Guanylate kinase	10	10	1	1	4440				620	620	620	LQC2485_02032	DSM16365_01262	NBRC106468_01178	XSBN-2_00253	LQC2422_01259	LQC2520_01370	LQC2441_01274	LQC2320_01342	LQC2516_01216	GB91_01389
gmuC_1		PTS system oligo-?-mannoside-specific EIIC component	10	10	1	1	1537				1328	1355	1352	LQC2485_02236	DSM16365_01094	NBRC106468_00119	XSBN-2_00069	LQC2422_01092	LQC2520_01113	LQC2441_01108	LQC2320_01085	LQC2516_01049	GB91_01212
gmuC_2		PTS system oligo-?-mannoside-specific EIIC component	10	10	1	1	2152				1472	1472	1472	LQC2485_00769	DSM16365_02587	NBRC106468_00312	XSBN-2_02368	LQC2422_02350	LQC2520_02468	LQC2441_02365	LQC2320_02433	LQC2516_02330	GB91_02507
gmuR_1		HTH-type transcriptional regulator GmuR	10	10	1	1	305				752	752	752	LQC2485_03168	DSM16365_00131	NBRC106468_02055	XSBN-2_01835	LQC2422_00129	LQC2520_00173	LQC2441_00144	LQC2320_00145	LQC2516_02905	GB91_00130
gmuR_2		HTH-type transcriptional regulator GmuR	10	10	1	1	1298				725	725	725	LQC2485_01048	DSM16365_02299	NBRC106468_00544	XSBN-2_02745	LQC2422_02073	LQC2520_02191	LQC2441_02088	LQC2320_02156	LQC2516_02052	GB91_02206
gmuR_3		HTH-type transcriptional regulator GmuR	10	10	1	1	2074				719	719	719	LQC2485_00839	DSM16365_02515	NBRC106468_02364	XSBN-2_02298	LQC2422_02280	LQC2520_02400	LQC2441_02295	LQC2320_02365	LQC2516_02260	GB91_02432
gnd		6-phosphogluconate dehydrogenase, decarboxylating	10	10	1	1	4506				1436	1436	1436	LQC2485_02099	DSM16365_01193	NBRC106468_00020	XSBN-2_00190	LQC2422_01192	LQC2520_01303	LQC2441_01207	LQC2320_01275	LQC2516_01148	GB91_01318
gntT		High-affinity gluconate transporter	10	10	1	1	3147				1355	1355	1355	LQC2485_02356	DSM16365_00969	NBRC106468_01473	XSBN-2_01575	LQC2422_00929	LQC2520_01007	LQC2441_00945	LQC2320_00979	LQC2516_00873	GB91_01018
gpm2		Hypothetical protein	10	10	1	1	4203				581	599	597	LQC2485_01801	DSM16365_01407	NBRC106468_00504	XSBN-2_02174	LQC2422_01398	LQC2520_01508	LQC2441_01413	LQC2320_01480	LQC2516_01355	GB91_01533
gpmA_1		2,3-Bisphosphoglycerate-dependent phosphoglycerate mutase	10	10	1	1	741				677	677	677	LQC2485_02836	DSM16365_00510	NBRC106468_01506	XSBN-2_01520	LQC2422_00458	LQC2520_00530	LQC2441_00474	LQC2320_00502	LQC2516_00392	GB91_00533
gpmA_2		2,3-Bisphosphoglycerate-dependent phosphoglycerate mutase	10	10	1	1	2391				677	677	677	LQC2485_02635	DSM16365_00710	NBRC106468_01319	XSBN-2_02949	LQC2422_00657	LQC2520_00734	LQC2441_00673	LQC2320_00706	LQC2516_00593	GB91_00747
gpmA_3		2,3-Bisphosphoglycerate-dependent phosphoglycerate mutase	10	10	1	1	2998				692	692	692	LQC2485_00653	DSM16365_02708	NBRC106468_01715	XSBN-2_00791	LQC2422_02466	LQC2520_02593	LQC2441_02481	LQC2320_02552	LQC2516_02446	GB91_02620
gppA		Guanosine-5'-triphosphate,3'-diphosphate pyrophosphatase	10	10	1	1	592				917	917	917	LQC2485_02956	DSM16365_00386	NBRC106468_02008	XSBN-2_00515	LQC2422_00345	LQC2520_00417	LQC2441_00361	LQC2320_00389	LQC2516_00273	GB91_00352
gpr_1		L-Glyceraldehyde 3-phosphate reductase	10	10	1	1	365				989	989	989	LQC2485_03120	DSM16365_00182	NBRC106468_01000	XSBN-2_01882	LQC2422_00181	LQC2520_00215	LQC2441_00197	LQC2320_00187	LQC2516_00109	GB91_00181
gpsA		Glycerol-3-phosphate dehydrogenase [NAD(P)+]	10	10	1	1	2522				1016	1016	1016	LQC2485_02755	DSM16365_00590	NBRC106468_00753	XSBN-2_00727	LQC2422_00539	LQC2520_00612	LQC2441_00555	LQC2320_00584	LQC2516_00473	GB91_00622
gpsB		Cell cycle protein GpsB	10	10	1	1	4226				341	341	341	LQC2485_01824	DSM16365_01384	NBRC106468_00527	XSBN-2_02197	LQC2422_01375	LQC2520_01485	LQC2441_01390	LQC2320_01457	LQC2516_01332	GB91_01510
greA_1		Transcription elongation factor GreA	10	10	1	1	380				470	470	470	LQC2485_03106	DSM16365_00196	NBRC106468_00986	XSBN-2_01896	LQC2422_00195	LQC2520_00229	LQC2441_00211	LQC2320_00201	LQC2516_00123	GB91_00195
greA_2		Transcription elongation factor GreA	10	10	1	1	4486				482	482	482	LQC2485_02080	DSM16365_01212	NBRC106468_00001	XSBN-2_00207	LQC2422_01211	LQC2520_01322	LQC2441_01226	LQC2320_01294	LQC2516_01167	GB91_01340
groL		60 kDa chaperonin	10	10	1	1	2598				1439	1625	1606	LQC2485_02779	DSM16365_00567	NBRC106468_00776	XSBN-2_01568	LQC2422_00515	LQC2520_00589	LQC2441_00531	LQC2320_00561	LQC2516_00449	GB91_00596
groS		10 kDa chaperonin	10	10	1	1	2597				281	284	283	LQC2485_02780	DSM16365_00566	NBRC106468_00777	XSBN-2_01567	LQC2422_00514	LQC2520_00588	LQC2441_00530	LQC2320_00560	LQC2516_00448	GB91_00595
group_1036		Hypothetical protein	10	10	1	1	1553				1151	1169	1160	LQC2485_02220	DSM16365_01110	NBRC106468_00103	XSBN-2_00084	LQC2422_01108	LQC2520_01129	LQC2441_01124	LQC2320_01101	LQC2516_01065	GB91_01227
group_1041		Hypothetical protein	10	10	1	1	2245				878	908	903	LQC2485_00685	DSM16365_02672	NBRC106468_00228	XSBN-2_01070	LQC2422_02434	LQC2520_02553	LQC2441_02449	LQC2320_02518	LQC2516_02414	GB91_02599
group_1042		Hypothetical protein	10	10	1	1	1346				863	902	893	LQC2485_01087	DSM16365_02259	NBRC106468_02382	XSBN-2_01452	LQC2422_02034	LQC2520_02152	LQC2441_02049	LQC2320_02117	LQC2516_02013	GB91_02160
group_1043		Hypothetical protein	10	10	1	1	2555				656	668	660	LQC2485_02813	DSM16365_00533	NBRC106468_01607	XSBN-2_01532	LQC2422_00481	LQC2520_00553	LQC2441_00497	LQC2320_00525	LQC2516_00415	GB91_00556
group_1049		Hypothetical protein	10	10	1	1	2140				563	566	563	LQC2485_00779	DSM16365_02577	NBRC106468_00322	XSBN-2_02358	LQC2422_02340	LQC2520_02459	LQC2441_02355	LQC2320_02424	LQC2516_02320	GB91_02496
group_130		Hypothetical protein	10	10	1	1	45				7049	9971	8210	LQC2485_02303	DSM16365_01027	NBRC106468_00186	XSBN-2_00001	LQC2422_00973	LQC2520_01050	LQC2441_00989	LQC2320_01022	LQC2516_00926	GB91_01080
group_167		Hypothetical protein	10	10	1	1	2202				2489	2795	2745	LQC2485_00727	DSM16365_02630	NBRC106468_00270	XSBN-2_02412	LQC2422_02392	LQC2520_02514	LQC2441_02407	LQC2320_02479	LQC2516_02372	GB91_02554
group_172		Hypothetical protein	10	10	1	1	1181				1772	3188	2879	LQC2485_00937	DSM16365_02410	NBRC106468_00655	XSBN-2_02635	LQC2422_02184	LQC2520_02302	LQC2441_02199	LQC2320_02267	LQC2516_02163	GB91_02323
group_194		Hypothetical protein	10	10	1	1	2955				932	1211	959	LQC2485_01514	DSM16365_01697	NBRC106468_00835	XSBN-2_00373	LQC2422_01684	LQC2520_01790	LQC2441_01699	LQC2320_01763	LQC2516_01642	GB91_01825
group_200		Hypothetical protein	10	10	1	1	1830				770	1856	878	LQC2485_01667	DSM16365_01540	NBRC106468_00371	XSBN-2_00567	LQC2422_01532	LQC2520_01638	LQC2441_01547	LQC2320_01611	LQC2516_01489	GB91_01669
group_204		Hypothetical protein	10	10	1	1	1858				410	662	579	LQC2485_01694	DSM16365_01513	NBRC106468_00398	XSBN-2_02066	LQC2422_01505	LQC2520_01612	LQC2441_01520	LQC2320_01585	LQC2516_01462	GB91_01644
group_207		Hypothetical protein	10	10	1	1	4672				92	560	326	LQC2485_02167	DSM16365_01125	NBRC106468_00088	XSBN-2_00098	LQC2422_01124	LQC2520_01145	LQC2441_01139	LQC2320_01117	LQC2516_01080	GB91_01243
group_210		Hypothetical protein	10	10	1	1	3201				881	881	881	LQC2485_02584	DSM16365_00765	NBRC106468_01779	XSBN-2_02996	LQC2422_00708	LQC2520_00781	LQC2441_00724	LQC2320_00753	LQC2516_00644	GB91_00809
group_213		Hypothetical protein	10	10	1	1	640				1826	1982	1872	LQC2485_02908	DSM16365_00435	NBRC106468_01753	XSBN-2_00467	LQC2422_00393	LQC2520_00464	LQC2441_00409	LQC2320_00436	LQC2516_00321	GB91_00404
group_246		Hypothetical protein	10	10	1	1	356				2996	3107	3049	LQC2485_03129	DSM16365_00173	NBRC106468_01009	XSBN-2_01873	LQC2422_00172	LQC2520_00206	LQC2441_00188	LQC2320_00178	LQC2516_00100	GB91_00172
group_247		Hypothetical protein	10	10	1	1	2144				2657	3281	3173	LQC2485_00777	DSM16365_02579	NBRC106468_00320	XSBN-2_02360	LQC2422_02342	LQC2520_02461	LQC2441_02357	LQC2320_02426	LQC2516_02322	GB91_02498
group_262		Hypothetical protein	10	10	1	1	4113				878	1223	1188	LQC2485_00312	DSM16365_00013	NBRC106468_01135	XSBN-2_00891	LQC2422_02806	LQC2520_00062	LQC2441_02823	LQC2320_00034	LQC2516_02793	GB91_00014
group_264		Hypothetical protein	10	10	1	1	4093				794	953	937	LQC2485_00330	DSM16365_03051	NBRC106468_01118	XSBN-2_00874	LQC2422_02789	LQC2520_00045	LQC2441_02806	LQC2320_00017	LQC2516_02776	GB91_02943
group_276		Hypothetical protein	10	10	1	1	2814				350	524	391	LQC2485_00529	DSM16365_02847	NBRC106468_02673	XSBN-2_02882	LQC2422_02591	LQC2520_02720	LQC2441_02605	LQC2320_02679	LQC2516_02577	GB91_02752
group_280		Hypothetical protein	10	10	1	1	2853				1061	2045	1945	LQC2485_00559	DSM16365_02812	NBRC106468_02850	XSBN-2_01120	LQC2422_02561	LQC2520_02690	LQC2441_02575	LQC2320_02649	LQC2516_02547	GB91_02716
group_283		Hypothetical protein	10	10	1	1	2918				668	1211	1156	LQC2485_00613	DSM16365_02752	NBRC106468_02440	XSBN-2_00831	LQC2422_02506	LQC2520_02635	LQC2441_02521	LQC2320_02594	LQC2516_02486	GB91_02666
group_285		Hypothetical protein	10	10	1	1	2913				182	575	242	LQC2485_00617	DSM16365_02748	NBRC106468_02444	XSBN-2_00827	LQC2422_02502	LQC2520_02631	LQC2441_02517	LQC2320_02590	LQC2516_02482	GB91_02658
group_286		Hypothetical protein	10	10	1	1	2996				869	1154	1097	LQC2485_00651	DSM16365_02711	NBRC106468_01712	XSBN-2_00793	LQC2422_02468	LQC2520_02595	LQC2441_02483	LQC2320_02554	LQC2516_02448	GB91_02622
group_292		Hypothetical protein	10	10	1	1	2176				167	425	373	LQC2485_00749	DSM16365_02607	NBRC106468_00292	XSBN-2_02389	LQC2422_02370	LQC2520_02489	LQC2441_02385	LQC2320_02454	LQC2516_02350	GB91_02530
group_293		Hypothetical protein	10	10	1	1	2148				314	314	314	LQC2485_00773	DSM16365_02583	NBRC106468_00316	XSBN-2_02364	LQC2422_02346	LQC2520_02464	LQC2441_02361	LQC2320_02429	LQC2516_02326	GB91_02503
group_294		Hypothetical protein	10	10	1	1	2131				668	806	792	LQC2485_00786	DSM16365_02570	NBRC106468_00329	XSBN-2_02350	LQC2422_02333	LQC2520_02452	LQC2441_02348	LQC2320_02417	LQC2516_02313	GB91_02487
group_302		Hypothetical protein	10	10	1	1	2107				302	302	302	LQC2485_00808	DSM16365_02547	NBRC106468_00352	XSBN-2_02327	LQC2422_02311	LQC2520_02429	LQC2441_02326	LQC2320_02394	LQC2516_02291	GB91_02463
group_3023		Hypothetical protein	10	10	1	1	2908				443	443	443	LQC2485_00608	DSM16365_02757	NBRC106468_02435	XSBN-2_00836	LQC2422_02511	LQC2520_02640	LQC2441_02526	LQC2320_02599	LQC2516_02491	GB91_02671
group_3026		Hypothetical protein	10	10	1	1	4181				332	332	332	LQC2485_01781	DSM16365_01426	NBRC106468_00485	XSBN-2_02155	LQC2422_01418	LQC2520_01527	LQC2441_01433	LQC2320_01500	LQC2516_01375	GB91_01554
group_3027		Hypothetical protein	10	10	1	1	2211				1250	1250	1250	LQC2485_00717	DSM16365_02640	NBRC106468_00260	XSBN-2_02422	LQC2422_02402	LQC2520_02522	LQC2441_02417	LQC2320_02487	LQC2516_02382	GB91_02565
group_3029		Hypothetical protein	10	10	1	1	2192				425	425	425	LQC2485_00736	DSM16365_02620	NBRC106468_00279	XSBN-2_02402	LQC2422_02383	LQC2520_02505	LQC2441_02398	LQC2320_02470	LQC2516_02363	GB91_02544
group_303		Hypothetical protein	10	10	1	1	2102				1718	1853	1745	LQC2485_00813	DSM16365_02542	NBRC106468_00357	XSBN-2_02322	LQC2422_02306	LQC2520_02424	LQC2441_02321	LQC2320_02389	LQC2516_02286	GB91_02458
group_3030		Hypothetical protein	10	10	1	1	1900				644	644	644	LQC2485_01735	DSM16365_01471	NBRC106468_00439	XSBN-2_02107	LQC2422_01464	LQC2520_01571	LQC2441_01479	LQC2320_01544	LQC2516_01421	GB91_01602
group_3034		Hypothetical protein	10	10	1	1	2024				467	467	467	LQC2485_00882	DSM16365_02470	NBRC106468_02167	XSBN-2_00965	LQC2422_02238	LQC2520_02356	LQC2441_02253	LQC2320_02321	LQC2516_02218	GB91_02388
group_3035		Hypothetical protein	10	10	1	1	1441				485	485	485	LQC2485_01174	DSM16365_02170	NBRC106468_01245	XSBN-2_01368	LQC2422_01948	LQC2520_02068	LQC2441_01963	LQC2320_02033	LQC2516_01926	GB91_02069
group_3037		Putative HTH-type transcriptional regulator	10	10	1	1	3497				461	461	461	LQC2485_01411	DSM16365_01814	NBRC106468_02200	XSBN-2_01180	LQC2422_01774	LQC2520_01880	LQC2441_01789	LQC2320_01853	LQC2516_01745	GB91_01950
group_3038		Putative tautomerase	10	10	1	1	4316				194	194	194	LQC2485_01857	DSM16365_01349	NBRC106468_01575	XSBN-2_02230	LQC2422_01342	LQC2520_01452	LQC2441_01357	LQC2320_01424	LQC2516_01299	GB91_01477
group_304		Hypothetical protein	10	10	1	1	2082				272	683	395	LQC2485_00833	DSM16365_02521	NBRC106468_02358	XSBN-2_02303	LQC2422_02286	LQC2520_02405	LQC2441_02301	LQC2320_02370	LQC2516_02266	GB91_02439
group_3043		Hypothetical protein	10	10	1	1	1406				221	221	221	LQC2485_01139	DSM16365_02205	NBRC106468_02627	XSBN-2_01400	LQC2422_01982	LQC2520_02100	LQC2441_01997	LQC2320_02065	LQC2516_01961	GB91_02104
group_3044		Deoxyguanosine kinase	10	10	1	1	1591				635	635	635	LQC2485_02549	DSM16365_00800	NBRC106468_01389	XSBN-2_02465	LQC2422_00743	LQC2520_00816	LQC2441_00759	LQC2320_00788	LQC2516_00679	GB91_00845
group_3045		Hypothetical protein	10	10	1	1	3536				1265	1265	1265	LQC2485_01373	DSM16365_01853	NBRC106468_02484	XSBN-2_01218	LQC2422_01812	LQC2520_01919	LQC2441_01827	LQC2320_01892	LQC2516_01783	GB91_01989
group_3047		Hypothetical protein	10	10	1	1	306				329	329	329	LQC2485_03167	DSM16365_00132	NBRC106468_02054	XSBN-2_01836	LQC2422_00130	LQC2520_00174	LQC2441_00145	LQC2320_00146	LQC2516_02906	GB91_00131
group_3050		Hypothetical protein	10	10	1	1	4462				155	155	155	LQC2485_02055	DSM16365_01238	NBRC106468_01202	XSBN-2_00232	LQC2422_01235	LQC2520_01346	LQC2441_01250	LQC2320_01318	LQC2516_01192	GB91_01365
group_3053		Hypothetical protein	10	10	1	1	2526				311	311	311	LQC2485_02759	DSM16365_00586	NBRC106468_00757	XSBN-2_00731	LQC2422_00535	LQC2520_00608	LQC2441_00551	LQC2320_00580	LQC2516_00469	GB91_00618
group_3054		Hypothetical protein	10	10	1	1	51				527	527	527	LQC2485_02298	DSM16365_01032	NBRC106468_00181	XSBN-2_00006	LQC2422_00978	LQC2520_01055	LQC2441_00994	LQC2320_01027	LQC2516_00931	GB91_01085
group_3056		Hypothetical protein	10	10	1	1	1127				434	434	434	LQC2485_00890	DSM16365_02462	NBRC106468_02159	XSBN-2_00957	LQC2422_02230	LQC2520_02348	LQC2441_02245	LQC2320_02313	LQC2516_02210	GB91_02380
group_3059		Hypothetical protein	10	10	1	1	2951				170	170	170	LQC2485_01544	DSM16365_01667	NBRC106468_00805	XSBN-2_00343	LQC2422_01654	LQC2520_01760	LQC2441_01669	LQC2320_01733	LQC2516_01612	GB91_01793
group_3060		Hypothetical protein	10	10	1	1	3558				464	464	464	LQC2485_01352	DSM16365_01874	NBRC106468_02324	XSBN-2_01239	LQC2422_01833	LQC2520_01941	LQC2441_01848	LQC2320_01914	LQC2516_01804	GB91_02011
group_3064		Hypothetical protein	10	10	1	1	1547				122	122	122	LQC2485_02226	DSM16365_01104	NBRC106468_00109	XSBN-2_00078	LQC2422_01102	LQC2520_01123	LQC2441_01118	LQC2320_01095	LQC2516_01059	GB91_01221
group_3067		Hypothetical protein	10	10	1	1	3518				383	383	383	LQC2485_01390	DSM16365_01836	NBRC106468_02396	XSBN-2_01201	LQC2422_01795	LQC2520_01901	LQC2441_01810	LQC2320_01874	LQC2516_01766	GB91_01972
group_3068		Hypothetical protein	10	10	1	1	4441				335	335	335	LQC2485_02033	DSM16365_01261	NBRC106468_01179	XSBN-2_00252	LQC2422_01258	LQC2520_01369	LQC2441_01273	LQC2320_01341	LQC2516_01215	GB91_01388
group_307		Hypothetical protein	10	10	1	1	2080				755	1130	1092	LQC2485_00835	DSM16365_02519	NBRC106468_02360	XSBN-2_02302	LQC2422_02284	LQC2520_02404	LQC2441_02299	LQC2320_02369	LQC2516_02264	GB91_02436
group_3070		Hypothetical protein	10	10	1	1	1527				245	245	245	LQC2485_02248	DSM16365_01082	NBRC106468_00131	XSBN-2_00057	LQC2422_01082	LQC2520_01103	LQC2441_01098	LQC2320_01075	LQC2516_01037	GB91_01200
group_3072		Hypothetical protein	10	10	1	1	1179				188	188	188	LQC2485_00935	DSM16365_02412	NBRC106468_00657	XSBN-2_02633	LQC2422_02186	LQC2520_02304	LQC2441_02201	LQC2320_02269	LQC2516_02165	GB91_02326
group_3074		Hypothetical protein	10	10	1	1	3727				143	143	143	LQC2485_03231	DSM16365_00063	NBRC106468_02296	XSBN-2_01627	LQC2422_00066	LQC2520_00112	LQC2441_00081	LQC2320_00084	LQC2516_02843	GB91_00065
group_3077	panE_3	2-Dehydropantoate 2-reductase	10	10	1	1	1188				1019	1019	1019	LQC2485_00943	DSM16365_02404	NBRC106468_00649	XSBN-2_02641	LQC2422_02178	LQC2520_02296	LQC2441_02193	LQC2320_02261	LQC2516_02157	GB91_02317
group_3078		Hypothetical protein	10	10	1	1	79				338	338	338	LQC2485_02271	DSM16365_01059	NBRC106468_00154	XSBN-2_00034	LQC2422_01005	LQC2520_01082	LQC2441_01021	LQC2320_01054	LQC2516_00958	GB91_01112
group_3083		Hypothetical protein	10	10	1	1	3510				257	257	257	LQC2485_01398	DSM16365_01828	NBRC106468_02404	XSBN-2_01193	LQC2422_01787	LQC2520_01893	LQC2441_01802	LQC2320_01866	LQC2516_01758	GB91_01964
group_3085		Hypothetical protein	10	10	1	1	1312				449	449	449	LQC2485_01059	DSM16365_02288	NBRC106468_00533	XSBN-2_02756	LQC2422_02062	LQC2520_02180	LQC2441_02077	LQC2320_02145	LQC2516_02041	GB91_02192
group_3086		Hypothetical protein	10	10	1	1	3152				377	377	377	LQC2485_02361	DSM16365_00964	NBRC106468_01468	XSBN-2_01723	LQC2422_00924	LQC2520_01002	LQC2441_00940	LQC2320_00974	LQC2516_00868	GB91_01013
group_3088		Hypothetical protein	10	10	1	1	1549				344	344	344	LQC2485_02224	DSM16365_01106	NBRC106468_00107	XSBN-2_00080	LQC2422_01104	LQC2520_01125	LQC2441_01120	LQC2320_01097	LQC2516_01061	GB91_01223
group_3090		Hypothetical protein	10	10	1	1	1636				563	563	563	LQC2485_02416	DSM16365_00933	NBRC106468_01908	XSBN-2_02599	LQC2422_00868	LQC2520_00939	LQC2441_00884	LQC2320_00911	LQC2516_00812	GB91_00984
group_3092		Hypothetical protein	10	10	1	1	3513				269	269	269	LQC2485_01395	DSM16365_01831	NBRC106468_02401	XSBN-2_01196	LQC2422_01790	LQC2520_01896	LQC2441_01805	LQC2320_01869	LQC2516_01761	GB91_01967
group_3093		Hypothetical protein	10	10	1	1	2887				167	167	167	LQC2485_00589	DSM16365_02779	NBRC106468_02532	XSBN-2_01143	LQC2422_02531	LQC2520_02660	LQC2441_02545	LQC2320_02619	LQC2516_02510	GB91_02693
group_3094		Hypothetical protein	10	10	1	1	4463				125	125	125	LQC2485_02056	DSM16365_01237	NBRC106468_01203	XSBN-2_00231	LQC2422_01234	LQC2520_01345	LQC2441_01249	LQC2320_01317	LQC2516_01191	GB91_01364
group_3097		Hypothetical protein	10	10	1	1	2734				269	269	269	LQC2485_00454	DSM16365_02923	NBRC106468_02728	XSBN-2_02805	LQC2422_02665	LQC2520_02794	LQC2441_02680	LQC2320_02753	LQC2516_02652	GB91_02831
group_3099		Hypothetical protein	10	10	1	1	3486				356	356	356	LQC2485_01420	DSM16365_01805	NBRC106468_02209	XSBN-2_01171	LQC2422_01765	LQC2520_01871	LQC2441_01780	LQC2320_01844	LQC2516_01736	GB91_01939
group_3100		Hypothetical protein	10	10	1	1	3782				461	461	461	LQC2485_00341	DSM16365_03040	NBRC106468_01107	XSBN-2_00863	LQC2422_02778	LQC2520_00034	LQC2441_02795	LQC2320_00006	LQC2516_02765	GB91_02932
group_3101		Hypothetical protein	10	10	1	1	1584				662	662	662	LQC2485_02556	DSM16365_00793	NBRC106468_01396	XSBN-2_02458	LQC2422_00736	LQC2520_00809	LQC2441_00752	LQC2320_00781	LQC2516_00672	GB91_00838
group_3102		Hypothetical protein	10	10	1	1	1165				770	770	770	LQC2485_00922	DSM16365_02428	NBRC106468_02776	XSBN-2_00922	LQC2422_02198	LQC2520_02316	LQC2441_02213	LQC2320_02281	LQC2516_02178	GB91_02343
group_3105		Hypothetical protein	10	10	1	1	1575				464	464	464	LQC2485_02563	DSM16365_00786	NBRC106468_01403	XSBN-2_03017	LQC2422_00729	LQC2520_00802	LQC2441_00745	LQC2320_00774	LQC2516_00665	GB91_00830
group_3107		Hypothetical protein	10	10	1	1	2867				254	254	254	LQC2485_00573	DSM16365_02798	NBRC106468_02893	XSBN-2_01134	LQC2422_02547	LQC2520_02676	LQC2441_02561	LQC2320_02635	LQC2516_02533	GB91_02702
group_3108		Hypothetical protein	10	10	1	1	2750				197	197	197	LQC2485_00468	DSM16365_02908	NBRC106468_02408	XSBN-2_02822	LQC2422_02652	LQC2520_02781	LQC2441_02667	LQC2320_02740	LQC2516_02638	GB91_02813
group_3109		Hypothetical protein	10	10	1	1	2947				350	350	350	LQC2485_00641	DSM16365_02721	NBRC106468_01702	XSBN-2_00803	LQC2422_02478	LQC2520_02607	LQC2441_02493	LQC2320_02566	LQC2516_02458	GB91_02632
group_3111		Hypothetical protein	10	10	1	1	4225				122	122	122	LQC2485_01823	DSM16365_01385	NBRC106468_00526	XSBN-2_02196	LQC2422_01376	LQC2520_01486	LQC2441_01391	LQC2320_01458	LQC2516_01333	GB91_01511
group_3112		Hypothetical protein	10	10	1	1	3218				122	122	122	LQC2485_02600	DSM16365_00749	NBRC106468_01763	XSBN-2_02980	LQC2422_00692	LQC2520_00765	LQC2441_00708	LQC2320_00737	LQC2516_00628	GB91_00792
group_3113		Hypothetical protein	10	10	1	1	2948				722	722	722	LQC2485_00642	DSM16365_02720	NBRC106468_01703	XSBN-2_00802	LQC2422_02477	LQC2520_02606	LQC2441_02492	LQC2320_02565	LQC2516_02457	GB91_02631
group_3118		Hypothetical protein	10	10	1	1	2123				635	635	635	LQC2485_00794	DSM16365_02562	NBRC106468_00337	XSBN-2_02342	LQC2422_02325	LQC2520_02444	LQC2441_02340	LQC2320_02409	LQC2516_02305	GB91_02479
group_3119		Hypothetical protein	10	10	1	1	2731				218	218	218	LQC2485_00451	DSM16365_02926	NBRC106468_02725	XSBN-2_02802	LQC2422_02668	LQC2520_02797	LQC2441_02683	LQC2320_02756	LQC2516_02655	GB91_02834
group_3122		Hypothetical protein	10	10	1	1	1370				908	908	908	LQC2485_01107	DSM16365_02237	NBRC106468_02142	XSBN-2_01432	LQC2422_02014	LQC2520_02132	LQC2441_02029	LQC2320_02097	LQC2516_01993	GB91_02139
group_3123		Hypothetical protein	10	10	1	1	4313				773	773	773	LQC2485_01854	DSM16365_01352	NBRC106468_01572	XSBN-2_02227	LQC2422_01345	LQC2520_01455	LQC2441_01360	LQC2320_01427	LQC2516_01302	GB91_01480
group_3124		Hypothetical protein	10	10	1	1	2186				374	374	374	LQC2485_00741	DSM16365_02615	NBRC106468_00284	XSBN-2_02397	LQC2422_02378	LQC2520_02499	LQC2441_02393	LQC2320_02464	LQC2516_02358	GB91_02538
group_3127		Hypothetical protein	10	10	1	1	464				467	467	467	LQC2485_03025	DSM16365_00276	NBRC106468_00906	XSBN-2_01974	LQC2422_00276	LQC2520_00309	LQC2441_00292	LQC2320_00281	LQC2516_00204	GB91_00277
group_3128		Hypothetical protein	10	10	1	1	254				434	434	434	LQC2485_03215	DSM16365_00082	NBRC106468_01834	XSBN-2_01787	LQC2422_00082	LQC2520_00127	LQC2441_00097	LQC2320_00099	LQC2516_02859	GB91_00081
group_313		Hypothetical protein	10	10	1	1	2029				371	371	371	LQC2485_00877	DSM16365_02475	NBRC106468_02172	XSBN-2_00970	LQC2422_02243	LQC2520_02361	LQC2441_02258	LQC2320_02326	LQC2516_02223	GB91_02393
group_3131		L-2-Hydroxyisocaproate dehydrogenase	10	10	1	1	3582				917	917	917	LQC2485_01338	DSM16365_01889	NBRC106468_02244	XSBN-2_01253	LQC2422_01847	LQC2520_01962	LQC2441_01862	LQC2320_01928	LQC2516_01818	GB91_02025
group_3136		Hypothetical protein	10	10	1	1	744				962	962	962	LQC2485_02838	DSM16365_00508	NBRC106468_01508	XSBN-2_01518	LQC2422_00456	LQC2520_00528	LQC2441_00472	LQC2320_00500	LQC2516_00390	GB91_00530
group_3143		Hypothetical protein	10	10	1	1	4319				221	221	221	LQC2485_01860	DSM16365_01346	NBRC106468_01578	XSBN-2_02233	LQC2422_01339	LQC2520_01449	LQC2441_01354	LQC2320_01421	LQC2516_01296	GB91_01474
group_3144		Hypothetical protein	10	10	1	1	1411				164	164	164	LQC2485_01144	DSM16365_02200	NBRC106468_02632	XSBN-2_01395	LQC2422_01977	LQC2520_02095	LQC2441_01992	LQC2320_02060	LQC2516_01956	GB91_02099
group_3146		Hypothetical protein	10	10	1	1	4419				347	347	347	LQC2485_02012	DSM16365_01282	NBRC106468_01158	XSBN-2_00273	LQC2422_01279	LQC2520_01390	LQC2441_01294	LQC2320_01362	LQC2516_01236	GB91_01411
group_3147		Hypothetical protein	10	10	1	1	4371				866	866	866	LQC2485_01966	DSM16365_01331	NBRC106468_01639	XSBN-2_02248	LQC2422_01325	LQC2520_01435	LQC2441_01340	LQC2320_01407	LQC2516_01282	GB91_01459
group_3148		Hypothetical protein	10	10	1	1	1325				851	851	851	LQC2485_01071	DSM16365_02275	NBRC106468_02820	XSBN-2_01468	LQC2422_02050	LQC2520_02168	LQC2441_02065	LQC2320_02133	LQC2516_02029	GB91_02180
group_3154		Hypothetical protein	10	10	1	1	481				245	245	245	LQC2485_03010	DSM16365_00293	NBRC106468_02551	XSBN-2_01045	LQC2422_00291	LQC2520_00324	LQC2441_00307	LQC2320_00296	LQC2516_00219	GB91_00292
group_3155		Putative transcriptional regulatory protein	10	10	1	1	3492				728	728	728	LQC2485_01416	DSM16365_01809	NBRC106468_02205	XSBN-2_01175	LQC2422_01769	LQC2520_01875	LQC2441_01784	LQC2320_01848	LQC2516_01740	GB91_01945
group_3156		Hypothetical protein	10	10	1	1	2077				533	533	533	LQC2485_00836	DSM16365_02518	NBRC106468_02361	XSBN-2_02301	LQC2422_02283	LQC2520_02403	LQC2441_02298	LQC2320_02368	LQC2516_02263	GB91_02435
group_316		Putative oxidoreductase/MSMEI_2347	10	10	1	1	1172				581	866	666	LQC2485_00930	DSM16365_02417	NBRC106468_00662	XSBN-2_02627	LQC2422_02191	LQC2520_02309	LQC2441_02206	LQC2320_02274	LQC2516_02170	GB91_02332
group_3161		Hypothetical protein	10	10	1	1	1316				299	299	299	LQC2485_01062	DSM16365_02284	NBRC106468_02792	XSBN-2_01477	LQC2422_02059	LQC2520_02177	LQC2441_02074	LQC2320_02142	LQC2516_02038	GB91_02189
group_3164		Hypothetical protein	10	10	1	1	3406				218	218	218	LQC2485_01507	DSM16365_01704	NBRC106468_00842	XSBN-2_00380	LQC2422_01691	LQC2520_01797	LQC2441_01706	LQC2320_01770	LQC2516_01649	GB91_01832
group_3166		Hypothetical protein	10	10	1	1	4131				224	224	224	LQC2485_00297	DSM16365_00028	NBRC106468_01150	XSBN-2_00907	LQC2422_02821	LQC2520_00079	LQC2441_02838	LQC2320_00051	LQC2516_02808	GB91_00030
group_3167		Hypothetical protein	10	10	1	1	4473				176	176	176	LQC2485_02067	DSM16365_01225	NBRC106468_01214	XSBN-2_00220	LQC2422_01224	LQC2520_01335	LQC2441_01239	LQC2320_01307	LQC2516_01180	GB91_01353
group_317		Hypothetical protein	10	10	1	1	1229				275	275	275	LQC2485_00984	DSM16365_02363	NBRC106468_00608	XSBN-2_02681	LQC2422_02137	LQC2520_02255	LQC2441_02152	LQC2320_02220	LQC2516_02116	GB91_02274
group_3170		Hypothetical protein	10	10	1	1	3425				251	251	251	LQC2485_01489	DSM16365_01722	NBRC106468_00860	XSBN-2_00398	LQC2422_01709	LQC2520_01815	LQC2441_01724	LQC2320_01788	LQC2516_01667	GB91_01852
group_3171		Hypothetical protein	10	10	1	1	1368				509	509	509	LQC2485_01105	DSM16365_02239	NBRC106468_02144	XSBN-2_01434	LQC2422_02016	LQC2520_02134	LQC2441_02031	LQC2320_02099	LQC2516_01995	GB91_02141
group_3173		Hypothetical protein	10	10	1	1	3227				254	254	254	LQC2485_02617	DSM16365_00728	NBRC106468_01337	XSBN-2_02967	LQC2422_00675	LQC2520_00752	LQC2441_00691	LQC2320_00724	LQC2516_00611	GB91_00767
group_3180		Hypothetical protein	10	10	1	1	2026				251	251	251	LQC2485_00880	DSM16365_02472	NBRC106468_02169	XSBN-2_00967	LQC2422_02240	LQC2520_02358	LQC2441_02255	LQC2320_02323	LQC2516_02220	GB91_02390
group_3181		Hypothetical protein	10	10	1	1	4477				221	221	221	LQC2485_02071	DSM16365_01221	NBRC106468_01218	XSBN-2_00216	LQC2422_01220	LQC2520_01331	LQC2441_01235	LQC2320_01303	LQC2516_01176	GB91_01349
group_3184		Putative universal stress protein	10	10	1	1	4289				500	500	500	LQC2485_01831	DSM16365_01375	NBRC106468_01549	XSBN-2_02204	LQC2422_01368	LQC2520_01478	LQC2441_01383	LQC2320_01450	LQC2516_01325	GB91_01503
group_3188		Hypothetical protein	10	10	1	1	1311				380	380	380	LQC2485_01058	DSM16365_02289	NBRC106468_00534	XSBN-2_02755	LQC2422_02063	LQC2520_02181	LQC2441_02078	LQC2320_02146	LQC2516_02042	GB91_02193
group_3189		Hypothetical protein	10	10	1	1	344				272	272	272	LQC2485_03140	DSM16365_00162	NBRC106468_02494	XSBN-2_01863	LQC2422_00157	LQC2520_00196	LQC2441_00172	LQC2320_00168	LQC2516_02933	GB91_00160
group_3190		Hypothetical protein	10	10	1	1	596				842	842	842	LQC2485_02952	DSM16365_00390	NBRC106468_02012	XSBN-2_00511	LQC2422_00349	LQC2520_00421	LQC2441_00365	LQC2320_00393	LQC2516_00277	GB91_00356
group_3191		Hypothetical protein	10	10	1	1	309				491	491	491	LQC2485_03164	DSM16365_00135	NBRC106468_02051	XSBN-2_01839	LQC2422_00133	LQC2520_00177	LQC2441_00148	LQC2320_00149	LQC2516_02909	GB91_00134
group_3192		Hypothetical protein	10	10	1	1	1786				149	149	149	LQC2485_01626	DSM16365_01582	NBRC106468_01443	XSBN-2_00608	LQC2422_01573	LQC2520_01679	LQC2441_01588	LQC2320_01652	LQC2516_01530	GB91_01712
group_3193		Hypothetical protein	10	10	1	1	1793				290	290	290	LQC2485_01632	DSM16365_01576	NBRC106468_01437	XSBN-2_00602	LQC2422_01567	LQC2520_01673	LQC2441_01582	LQC2320_01646	LQC2516_01524	GB91_01705
group_3194		D-Lactate dehydrogenase	10	10	1	1	2304				998	998	998	LQC2485_01594	DSM16365_01615	NBRC106468_01976	XSBN-2_00640	LQC2422_01605	LQC2520_01711	LQC2441_01620	LQC2320_01684	LQC2516_01562	GB91_01746
group_3195		Hypothetical protein	10	10	1	1	366				221	221	221	LQC2485_03119	DSM16365_00183	NBRC106468_00999	XSBN-2_01883	LQC2422_00182	LQC2520_00216	LQC2441_00198	LQC2320_00188	LQC2516_00110	GB91_00182
group_3196		Hypothetical protein	10	10	1	1	3463				635	635	635	LQC2485_01455	DSM16365_01756	NBRC106468_00894	XSBN-2_00432	LQC2422_01743	LQC2520_01849	LQC2441_01758	LQC2320_01822	LQC2516_01701	GB91_01891
group_3198		Hypothetical protein	10	10	1	1	50				197	197	197	LQC2485_02299	DSM16365_01031	NBRC106468_00182	XSBN-2_00005	LQC2422_00977	LQC2520_01054	LQC2441_00993	LQC2320_01026	LQC2516_00930	GB91_01084
group_3200		Hypothetical protein	10	10	1	1	2225				314	314	314	LQC2485_00705	DSM16365_02652	NBRC106468_00248	XSBN-2_01090	LQC2422_02414	LQC2520_02533	LQC2441_02429	LQC2320_02498	LQC2516_02394	GB91_02579
group_3202		Hypothetical protein	10	10	1	1	1587				524	524	524	LQC2485_02553	DSM16365_00796	NBRC106468_01393	XSBN-2_02461	LQC2422_00739	LQC2520_00812	LQC2441_00755	LQC2320_00784	LQC2516_00675	GB91_00841
group_3203		Hypothetical protein	10	10	1	1	82				476	476	476	LQC2485_02268	DSM16365_01062	NBRC106468_00151	XSBN-2_00037	LQC2422_01008	LQC2520_01085	LQC2441_01024	LQC2320_01057	LQC2516_00961	GB91_01115
group_3204		Hypothetical protein	10	10	1	1	1874				458	458	458	LQC2485_01710	DSM16365_01497	NBRC106468_00414	XSBN-2_02082	LQC2422_01489	LQC2520_01596	LQC2441_01504	LQC2320_01569	LQC2516_01446	GB91_01627
group_3205		Putative universal stress protein	10	10	1	1	1225				470	470	470	LQC2485_00980	DSM16365_02367	NBRC106468_00612	XSBN-2_02677	LQC2422_02141	LQC2520_02259	LQC2441_02156	LQC2320_02224	LQC2516_02120	GB91_02278
group_3206		Hypothetical protein	10	10	1	1	457				557	557	557	LQC2485_03032	DSM16365_00269	NBRC106468_00913	XSBN-2_01967	LQC2422_00269	LQC2520_00302	LQC2441_00285	LQC2320_00274	LQC2516_00197	GB91_00270
group_3208		Hypothetical protein	10	10	1	1	411				782	782	782	LQC2485_03077	DSM16365_00223	NBRC106468_00959	XSBN-2_01922	LQC2422_00224	LQC2520_00256	LQC2441_00240	LQC2320_00228	LQC2516_00152	GB91_00224
group_3210		Hypothetical protein	10	10	1	1	4314				917	917	917	LQC2485_01855	DSM16365_01351	NBRC106468_01573	XSBN-2_02228	LQC2422_01344	LQC2520_01454	LQC2441_01359	LQC2320_01426	LQC2516_01301	GB91_01479
group_3211		Hypothetical protein	10	10	1	1	1190				488	488	488	LQC2485_00945	DSM16365_02402	NBRC106468_00647	XSBN-2_02643	LQC2422_02176	LQC2520_02294	LQC2441_02191	LQC2320_02259	LQC2516_02155	GB91_02313
group_3212		Hypothetical protein	10	10	1	1	4420				1538	1538	1538	LQC2485_02013	DSM16365_01281	NBRC106468_01159	XSBN-2_00272	LQC2422_01278	LQC2520_01389	LQC2441_01293	LQC2320_01361	LQC2516_01235	GB91_01410
group_3214		Hypothetical protein	10	10	1	1	2970				485	485	485	LQC2485_01529	DSM16365_01682	NBRC106468_00820	XSBN-2_00358	LQC2422_01669	LQC2520_01775	LQC2441_01684	LQC2320_01748	LQC2516_01627	GB91_01810
group_3216		Hypothetical protein	10	10	1	1	3587				155	155	155	LQC2485_01343	DSM16365_01884	NBRC106468_02249	XSBN-2_01248	LQC2422_01842	LQC2520_01957	LQC2441_01857	LQC2320_01923	LQC2516_01813	GB91_02020
group_3217		Hypothetical protein	10	10	1	1	869				329	329	329	LQC2485_01306	DSM16365_01921	NBRC106468_01275	XSBN-2_01285	LQC2422_01879	LQC2520_01994	LQC2441_01894	LQC2320_01960	LQC2516_01850	GB91_02057
group_3221		Putative amino-acid ABC transporter-binding protein	10	10	1	1	2925				803	803	803	LQC2485_00621	DSM16365_02741	NBRC106468_01682	XSBN-2_00823	LQC2422_02498	LQC2520_02627	LQC2441_02513	LQC2320_02586	LQC2516_02478	GB91_02654
group_3222		Hypothetical protein	10	10	1	1	1686				971	971	971	LQC2485_02462	DSM16365_00890	NBRC106468_02341	XSBN-2_02552	LQC2422_00823	LQC2520_00897	LQC2441_00839	LQC2320_00869	LQC2516_00766	GB91_00935
group_3223		Hypothetical protein	10	10	1	1	1402				587	587	587	LQC2485_01135	DSM16365_02209	NBRC106468_02623	XSBN-2_01404	LQC2422_01986	LQC2520_02104	LQC2441_02001	LQC2320_02069	LQC2516_01965	GB91_02108
group_3226		Hypothetical protein	10	10	1	1	4321				119	119	119	LQC2485_01862	DSM16365_01344	NBRC106468_01580	XSBN-2_02235	LQC2422_01337	LQC2520_01447	LQC2441_01352	LQC2320_01419	LQC2516_01294	GB91_01472
group_3227		Hypothetical protein	10	10	1	1	1570				218	218	218	LQC2485_02568	DSM16365_00781	NBRC106468_01795	XSBN-2_03012	LQC2422_00724	LQC2520_00797	LQC2441_00740	LQC2320_00769	LQC2516_00660	GB91_00825
group_323		Hypothetical protein	10	10	1	1	1322				284	284	284	LQC2485_01068	DSM16365_02278	NBRC106468_02817	XSBN-2_01471	LQC2422_02053	LQC2520_02171	LQC2441_02068	LQC2320_02136	LQC2516_02032	GB91_02183
group_3235		Hypothetical protein	10	10	1	1	460				815	815	815	LQC2485_03029	DSM16365_00272	NBRC106468_00910	XSBN-2_01970	LQC2422_00272	LQC2520_00305	LQC2441_00288	LQC2320_00277	LQC2516_00200	GB91_00273
group_3236		Hypothetical protein	10	10	1	1	2788				506	506	506	LQC2485_00506	DSM16365_02870	NBRC106468_01858	XSBN-2_02859	LQC2422_02614	LQC2520_02743	LQC2441_02628	LQC2320_02702	LQC2516_02600	GB91_02776
group_3239		Hypothetical protein	10	10	1	1	4296				500	500	500	LQC2485_01838	DSM16365_01368	NBRC106468_01556	XSBN-2_02211	LQC2422_01361	LQC2520_01471	LQC2441_01376	LQC2320_01443	LQC2516_01318	GB91_01496
group_3241		Hypothetical protein	10	10	1	1	1418				1343	1343	1343	LQC2485_01152	DSM16365_02190	NBRC106468_01230	XSBN-2_01387	LQC2422_01970	LQC2520_02088	LQC2441_01985	LQC2320_02053	LQC2516_01948	GB91_02090
group_3243		Acid shock protein	10	10	1	1	286				422	422	422	LQC2485_03184	DSM16365_00114	NBRC106468_01803	XSBN-2_01819	LQC2422_00114	LQC2520_00158	LQC2441_00129	LQC2320_00130	LQC2516_02890	GB91_00113
group_3246		Hypothetical protein	10	10	1	1	2866				302	302	302	LQC2485_00572	DSM16365_02799	NBRC106468_02892	XSBN-2_01133	LQC2422_02548	LQC2520_02677	LQC2441_02562	LQC2320_02636	LQC2516_02534	GB91_02703
group_3247		Hypothetical protein	10	10	1	1	2189				761	761	761	LQC2485_00739	DSM16365_02617	NBRC106468_00282	XSBN-2_02399	LQC2422_02380	LQC2520_02502	LQC2441_02395	LQC2320_02467	LQC2516_02360	GB91_02541
group_3248		Hypothetical protein	10	10	1	1	2212				581	581	581	LQC2485_00716	DSM16365_02641	NBRC106468_00259	XSBN-2_02423	LQC2422_02403	LQC2520_02523	LQC2441_02418	LQC2320_02488	LQC2516_02383	GB91_02566
group_3250		Zinc-type alcohol dehydrogenase-like protein	10	10	1	1	3584				1028	1028	1028	LQC2485_01340	DSM16365_01887	NBRC106468_02246	XSBN-2_01251	LQC2422_01845	LQC2520_01960	LQC2441_01860	LQC2320_01926	LQC2516_01816	GB91_02023
group_3251		Hypothetical protein	10	10	1	1	3429				698	698	698	LQC2485_01485	DSM16365_01726	NBRC106468_00864	XSBN-2_00402	LQC2422_01713	LQC2520_01819	LQC2441_01728	LQC2320_01792	LQC2516_01671	GB91_01856
group_3257		Hypothetical protein	10	10	1	1	4326				485	485	485	LQC2485_01867	DSM16365_01339	NBRC106468_01585	XSBN-2_02240	LQC2422_01332	LQC2520_01442	LQC2441_01347	LQC2320_01414	LQC2516_01289	GB91_01467
group_3258		Phosphomevalonate kinase	10	10	1	1	4300				1091	1091	1091	LQC2485_01842	DSM16365_01364	NBRC106468_01560	XSBN-2_02215	LQC2422_01357	LQC2520_01467	LQC2441_01372	LQC2320_01439	LQC2516_01314	GB91_01492
group_3261		Hypothetical protein	10	10	1	1	2900				257	257	257	LQC2485_00601	DSM16365_02765	NBRC106468_02427	XSBN-2_01155	LQC2422_02518	LQC2520_02648	LQC2441_02533	LQC2320_02607	LQC2516_02498	GB91_02679
group_3262		Hypothetical protein	10	10	1	1	1544				608	608	608	LQC2485_02229	DSM16365_01101	NBRC106468_00112	XSBN-2_00075	LQC2422_01099	LQC2520_01120	LQC2441_01115	LQC2320_01092	LQC2516_01056	GB91_01218
group_3263		Hypothetical protein	10	10	1	1	80				371	371	371	LQC2485_02270	DSM16365_01060	NBRC106468_00153	XSBN-2_00035	LQC2422_01006	LQC2520_01083	LQC2441_01022	LQC2320_01055	LQC2516_00959	GB91_01113
group_3265		Hypothetical protein	10	10	1	1	2570				251	251	251	LQC2485_02801	DSM16365_00545	NBRC106468_01619	XSBN-2_01544	LQC2422_00493	LQC2520_00565	LQC2441_00509	LQC2320_00537	LQC2516_00427	GB91_00568
group_3266		Putative universal stress protein	10	10	1	1	4325				458	458	458	LQC2485_01866	DSM16365_01340	NBRC106468_01584	XSBN-2_02239	LQC2422_01333	LQC2520_01443	LQC2441_01348	LQC2320_01415	LQC2516_01290	GB91_01468
group_3267		Hypothetical protein	10	10	1	1	4652				323	323	323	LQC2485_02150	DSM16365_01143	NBRC106468_00070	XSBN-2_00115	LQC2422_01141	LQC2520_01162	LQC2441_01156	LQC2320_01134	LQC2516_01097	GB91_01263
group_3268		Hypothetical protein	10	10	1	1	3546				635	635	635	LQC2485_01363	DSM16365_01863	NBRC106468_02313	XSBN-2_01228	LQC2422_01822	LQC2520_01929	LQC2441_01837	LQC2320_01902	LQC2516_01793	GB91_01999
group_3269		Hypothetical protein	10	10	1	1	1654				884	884	884	LQC2485_02429	DSM16365_00920	NBRC106468_01895	XSBN-2_02582	LQC2422_00856	LQC2520_00927	LQC2441_00872	LQC2320_00899	LQC2516_00799	GB91_00966
group_3270		Hypothetical protein	10	10	1	1	662				398	398	398	LQC2485_02887	DSM16365_00456	NBRC106468_01732	XSBN-2_00446	LQC2422_00414	LQC2520_00486	LQC2441_00430	LQC2320_00458	LQC2516_00342	GB91_00421
group_3274		Hypothetical protein	10	10	1	1	1577				344	344	344	LQC2485_02562	DSM16365_00787	NBRC106468_01402	XSBN-2_02452	LQC2422_00730	LQC2520_00803	LQC2441_00746	LQC2320_00775	LQC2516_00666	GB91_00832
group_3275		Hypothetical protein	10	10	1	1	2055				554	554	554	LQC2485_00856	DSM16365_02497	NBRC106468_02640	XSBN-2_02282	LQC2422_02264	LQC2520_02382	LQC2441_02279	LQC2320_02347	LQC2516_02244	GB91_02416
group_3276		Hypothetical protein	10	10	1	1	4322				248	248	248	LQC2485_01863	DSM16365_01343	NBRC106468_01581	XSBN-2_02236	LQC2422_01336	LQC2520_01446	LQC2441_01351	LQC2320_01418	LQC2516_01293	GB91_01471
group_3279		Hypothetical protein	10	10	1	1	1205				1091	1091	1091	LQC2485_00961	DSM16365_02386	NBRC106468_00631	XSBN-2_02658	LQC2422_02160	LQC2520_02278	LQC2441_02175	LQC2320_02243	LQC2516_02139	GB91_02298
group_3284		Hypothetical protein	10	10	1	1	3470				380	380	380	LQC2485_01435	DSM16365_01790	NBRC106468_02224	XSBN-2_01156	LQC2422_01750	LQC2520_01856	LQC2441_01765	LQC2320_01829	LQC2516_01721	GB91_01923
group_329		Hypothetical protein	10	10	1	1	1372				758	1163	1122	LQC2485_01108	DSM16365_02236	NBRC106468_02141	XSBN-2_01431	LQC2422_02013	LQC2520_02131	LQC2441_02028	LQC2320_02096	LQC2516_01992	GB91_02137
group_3290		Hypothetical protein	10	10	1	1	1415				560	560	560	LQC2485_01148	DSM16365_02196	NBRC106468_02636	XSBN-2_01391	LQC2422_01973	LQC2520_02091	LQC2441_01988	LQC2320_02056	LQC2516_01952	GB91_02094
group_3291		Hypothetical protein	10	10	1	1	4306				875	875	875	LQC2485_01847	DSM16365_01359	NBRC106468_01565	XSBN-2_02220	LQC2422_01352	LQC2520_01462	LQC2441_01367	LQC2320_01434	LQC2516_01309	GB91_01487
group_3292		Hypothetical protein	10	10	1	1	3203				197	197	197	LQC2485_02586	DSM16365_00763	NBRC106468_01777	XSBN-2_02994	LQC2422_00706	LQC2520_00779	LQC2441_00722	LQC2320_00751	LQC2516_00642	GB91_00807
group_3294		Hypothetical protein	10	10	1	1	1215				317	317	317	LQC2485_00971	DSM16365_02376	NBRC106468_00621	XSBN-2_02668	LQC2422_02150	LQC2520_02268	LQC2441_02165	LQC2320_02233	LQC2516_02129	GB91_02287
group_3295		Hypothetical protein	10	10	1	1	3743				449	449	449	LQC2485_00265	DSM16365_00060	NBRC106468_02293	XSBN-2_01624	LQC2422_02851	LQC2520_00109	LQC2441_02868	LQC2320_00081	LQC2516_02839	GB91_00061
group_3298		Hypothetical protein	10	10	1	1	1185				572	572	572	LQC2485_00940	DSM16365_02407	NBRC106468_00652	XSBN-2_02638	LQC2422_02181	LQC2520_02299	LQC2441_02196	LQC2320_02264	LQC2516_02160	GB91_02320
group_3299		Hypothetical protein	10	10	1	1	1702				311	311	311	LQC2485_02477	DSM16365_00875	NBRC106468_01922	XSBN-2_02537	LQC2422_00808	LQC2520_00882	LQC2441_00824	LQC2320_00854	LQC2516_00751	GB91_00919
group_3302		Hypothetical protein	10	10	1	1	479				200	200	200	LQC2485_03012	DSM16365_00291	NBRC106468_02549	XSBN-2_01047	LQC2422_00289	LQC2520_00322	LQC2441_00305	LQC2320_00294	LQC2516_00217	GB91_00290
group_3303		Hypothetical protein	10	10	1	1	4585				224	224	224	LQC2485_02144	DSM16365_01149	NBRC106468_00064	XSBN-2_00121	LQC2422_01147	LQC2520_01229	LQC2441_01162	LQC2320_01201	LQC2516_01103	GB91_01269
group_3304		Hypothetical protein	10	10	1	1	1302				197	197	197	LQC2485_01052	DSM16365_02295	NBRC106468_00540	XSBN-2_02749	LQC2422_02069	LQC2520_02187	LQC2441_02084	LQC2320_02152	LQC2516_02048	GB91_02202
group_3306		Hypothetical protein	10	10	1	1	2761				752	752	752	LQC2485_00479	DSM16365_02897	NBRC106468_02419	XSBN-2_02833	LQC2422_02641	LQC2520_02770	LQC2441_02656	LQC2320_02729	LQC2516_02627	GB91_02802
group_3307		Hypothetical protein	10	10	1	1	660				287	287	287	LQC2485_02888	DSM16365_00455	NBRC106468_01733	XSBN-2_00447	LQC2422_00413	LQC2520_00484	LQC2441_00429	LQC2320_00456	LQC2516_00341	GB91_00419
group_3309		Hypothetical protein	10	10	1	1	2137				272	272	272	LQC2485_00782	DSM16365_02574	NBRC106468_00325	XSBN-2_02355	LQC2422_02337	LQC2520_02456	LQC2441_02352	LQC2320_02421	LQC2516_02317	GB91_02493
group_331		Hypothetical protein	10	10	1	1	1396				836	1280	1235	LQC2485_01129	DSM16365_02215	NBRC106468_02542	XSBN-2_01410	LQC2422_01992	LQC2520_02110	LQC2441_02007	LQC2320_02075	LQC2516_01971	GB91_02114
group_3312		Putative universal stress protein	10	10	1	1	2036				443	443	443	LQC2485_00871	DSM16365_02481	NBRC106468_02178	XSBN-2_00976	LQC2422_02249	LQC2520_02367	LQC2441_02264	LQC2320_02332	LQC2516_02229	GB91_02399
group_3313		Hypothetical protein	10	10	1	1	3136				845	845	845	LQC2485_02347	DSM16365_00977	NBRC106468_01481	XSBN-2_01583	LQC2422_00938	LQC2520_01015	LQC2441_00954	LQC2320_00987	LQC2516_00882	GB91_01029
group_3314		Hypothetical protein	10	10	1	1	1923				959	959	959	LQC2485_01755	DSM16365_01451	NBRC106468_00459	XSBN-2_02130	LQC2422_01444	LQC2520_01551	LQC2441_01459	LQC2320_01524	LQC2516_01401	GB91_01580
group_3315		Hypothetical protein	10	10	1	1	3229				182	182	182	LQC2485_02615	DSM16365_00730	NBRC106468_01339	XSBN-2_02969	LQC2422_00677	LQC2520_00754	LQC2441_00693	LQC2320_00726	LQC2516_00613	GB91_00769
group_3317		DegV domain-containing protein	10	10	1	1	1898				851	851	851	LQC2485_01733	DSM16365_01473	NBRC106468_00437	XSBN-2_02105	LQC2422_01466	LQC2520_01573	LQC2441_01481	LQC2320_01546	LQC2516_01423	GB91_01604
group_3318		Hypothetical protein	10	10	1	1	2763				932	932	932	LQC2485_00481	DSM16365_02895	NBRC106468_02421	XSBN-2_02835	LQC2422_02639	LQC2520_02768	LQC2441_02654	LQC2320_02727	LQC2516_02625	GB91_02800
group_3321		Hypothetical protein	10	10	1	1	3422				341	341	341	LQC2485_01492	DSM16365_01719	NBRC106468_00857	XSBN-2_00395	LQC2422_01706	LQC2520_01812	LQC2441_01721	LQC2320_01785	LQC2516_01664	GB91_01849
group_3324		Hypothetical protein	10	10	1	1	2097				149	149	149	LQC2485_00819	DSM16365_02536	NBRC106468_00363	XSBN-2_02317	LQC2422_02300	LQC2520_02419	LQC2441_02315	LQC2320_02384	LQC2516_02280	GB91_02453
group_3325		Hypothetical protein	10	10	1	1	4328				248	248	248	LQC2485_01868	DSM16365_01338	NBRC106468_01586	XSBN-2_02241	LQC2422_01331	LQC2520_01441	LQC2441_01346	LQC2320_01413	LQC2516_01288	GB91_01466
group_3326		Hypothetical protein	10	10	1	1	867				185	185	185	LQC2485_01308	DSM16365_01919	NBRC106468_01277	XSBN-2_01283	LQC2422_01877	LQC2520_01992	LQC2441_01892	LQC2320_01958	LQC2516_01848	GB91_02055
group_3332		Hypothetical protein	10	10	1	1	473			Hypothetical protein with no hits to refseq/uniprot/clusters/cdd/tigrfams/pfam overlapping another protein with hits	254	254	254	LQC2485_03016	DSM16365_00285	NBRC106468_00897	XSBN-2_01983	LQC2422_00285	LQC2520_00318	LQC2441_00301	LQC2320_00290	LQC2516_00213	GB91_00286
group_3334		Hypothetical protein	10	10	1	1	2766				473	473	473	LQC2485_00484	DSM16365_02892	NBRC106468_02424	XSBN-2_02838	LQC2422_02636	LQC2520_02765	LQC2441_02651	LQC2320_02724	LQC2516_02622	GB91_02797
group_3335		Hypothetical protein	10	10	1	1	4184				296	296	296	LQC2485_01784	DSM16365_01423	NBRC106468_00488	XSBN-2_02158	LQC2422_01415	LQC2520_01524	LQC2441_01430	LQC2320_01497	LQC2516_01372	GB91_01551
group_3336		Hypothetical protein	10	10	1	1	2089				194	194	194	LQC2485_00826	DSM16365_02528	NBRC106468_02351	XSBN-2_02310	LQC2422_02293	LQC2520_02412	LQC2441_02308	LQC2320_02377	LQC2516_02273	GB91_02446
group_3337		Hypothetical protein	10	10	1	1	4510				554	554	554	LQC2485_02102	DSM16365_01190	NBRC106468_00023	XSBN-2_00187	LQC2422_01189	LQC2520_01300	LQC2441_01204	LQC2320_01272	LQC2516_01145	GB91_01315
group_3338		Hypothetical protein	10	10	1	1	1332				281	281	281	LQC2485_01075	DSM16365_02271	NBRC106468_02370	XSBN-2_01464	LQC2422_02046	LQC2520_02164	LQC2441_02061	LQC2320_02129	LQC2516_02025	GB91_02173
group_3340		Hypothetical protein	10	10	1	1	4299				977	977	977	LQC2485_01841	DSM16365_01365	NBRC106468_01559	XSBN-2_02214	LQC2422_01358	LQC2520_01468	LQC2441_01373	LQC2320_01440	LQC2516_01315	GB91_01493
group_3343		Hypothetical protein	10	10	1	1	435				572	572	572	LQC2485_03053	DSM16365_00248	NBRC106468_00934	XSBN-2_01946	LQC2422_00248	LQC2520_00280	LQC2441_00264	LQC2320_00252	LQC2516_00176	GB91_00248
group_3348		Hypothetical protein	10	10	1	1	2886				698	698	698	LQC2485_00588	DSM16365_02780	NBRC106468_02531	XSBN-2_01142	LQC2422_02532	LQC2520_02661	LQC2441_02546	LQC2320_02620	LQC2516_02511	GB91_02694
group_3349		Hypothetical protein	10	10	1	1	4227				569	569	569	LQC2485_01825	DSM16365_01383	NBRC106468_00528	XSBN-2_02198	LQC2422_01374	LQC2520_01484	LQC2441_01389	LQC2320_01456	LQC2516_01331	GB91_01509
group_335		Hypothetical protein	10	10	1	1	1421				896	1523	1460	LQC2485_01154	DSM16365_02188	NBRC106468_01232	XSBN-2_01385	LQC2422_01968	LQC2520_02086	LQC2441_01983	LQC2320_02051	LQC2516_01946	GB91_02087
group_3351		Hypothetical protein	10	10	1	1	1894				455	455	455	LQC2485_01729	DSM16365_01477	NBRC106468_00433	XSBN-2_02101	LQC2422_01470	LQC2520_01577	LQC2441_01485	LQC2320_01550	LQC2516_01427	GB91_01608
group_3352		Hypothetical protein	10	10	1	1	4323				896	896	896	LQC2485_01864	DSM16365_01342	NBRC106468_01582	XSBN-2_02237	LQC2422_01335	LQC2520_01445	LQC2441_01350	LQC2320_01417	LQC2516_01292	GB91_01470
group_3353		Hypothetical protein	10	10	1	1	370				191	191	191	LQC2485_03115	DSM16365_00187	NBRC106468_00995	XSBN-2_01887	LQC2422_00186	LQC2520_00220	LQC2441_00202	LQC2320_00192	LQC2516_00114	GB91_00186
group_3358		Hypothetical protein	10	10	1	1	2812				428	428	428	LQC2485_00527	DSM16365_02849	NBRC106468_02675	XSBN-2_02880	LQC2422_02593	LQC2520_02722	LQC2441_02607	LQC2320_02681	LQC2516_02579	GB91_02754
group_3360		Hypothetical protein	10	10	1	1	2377				368	368	368	LQC2485_02622	DSM16365_00723	NBRC106468_01332	XSBN-2_02962	LQC2422_00670	LQC2520_00747	LQC2441_00686	LQC2320_00719	LQC2516_00606	GB91_00761
group_3366		Hypothetical protein	10	10	1	1	2308				230	230	230	LQC2485_01590	DSM16365_01619	NBRC106468_01972	XSBN-2_00644	LQC2422_01609	LQC2520_01715	LQC2441_01624	LQC2320_01688	LQC2516_01566	GB91_01750
group_3368		Hypothetical protein	10	10	1	1	1289				1367	1367	1367	LQC2485_01039	DSM16365_02308	NBRC106468_00553	XSBN-2_02736	LQC2422_02082	LQC2520_02200	LQC2441_02097	LQC2320_02165	LQC2516_02061	GB91_02215
group_337		Hypothetical protein	10	10	1	1	1425				191	299	277	LQC2485_01158	DSM16365_02184	NBRC106468_01236	XSBN-2_01381	LQC2422_01964	LQC2520_02082	LQC2441_01979	LQC2320_02047	LQC2516_01942	GB91_02083
group_3372		Hypothetical protein	10	10	1	1	2440				161	161	161	LQC2485_02675	DSM16365_00670	NBRC106468_00673	XSBN-2_02908	LQC2422_00617	LQC2520_00690	LQC2441_00633	LQC2320_00662	LQC2516_00553	GB91_00703
group_3375		Hypothetical protein	10	10	1	1	1437				131	131	131	LQC2485_01170	DSM16365_02174	NBRC106468_01241	XSBN-2_01372	LQC2422_01952	LQC2520_02072	LQC2441_01967	LQC2320_02037	LQC2516_01930	GB91_02074
group_3376		Hypothetical protein	10	10	1	1	2035				221	221	221	LQC2485_00872	DSM16365_02480	NBRC106468_02177	XSBN-2_00975	LQC2422_02248	LQC2520_02366	LQC2441_02263	LQC2320_02331	LQC2516_02228	GB91_02398
group_3377		Hypothetical protein	10	10	1	1	304				560	560	560	LQC2485_03170	DSM16365_00130	NBRC106468_02057	XSBN-2_01833	LQC2422_00128	LQC2520_00172	LQC2441_00143	LQC2320_00144	LQC2516_02904	GB91_00128
group_3378		Hypothetical protein	10	10	1	1	474				323	323	323	LQC2485_03015	DSM16365_00286	NBRC106468_00896	XSBN-2_01984	LQC2422_00286	LQC2520_00319	LQC2441_00302	LQC2320_00291	LQC2516_00214	GB91_00287
group_3379		Hypothetical protein	10	10	1	1	591				794	794	794	LQC2485_02957	DSM16365_00385	NBRC106468_02007	XSBN-2_00516	LQC2422_00344	LQC2520_00416	LQC2441_00360	LQC2320_00388	LQC2516_00272	GB91_00351
group_3381		Hypothetical protein	10	10	1	1	1296				779	779	779	LQC2485_01046	DSM16365_02301	NBRC106468_00546	XSBN-2_02743	LQC2422_02075	LQC2520_02193	LQC2441_02090	LQC2320_02158	LQC2516_02054	GB91_02208
group_3383		Hypothetical protein	10	10	1	1	28				236	236	236	LQC2485_02329	DSM16365_00995	NBRC106468_01499	XSBN-2_01601	LQC2422_00956	LQC2520_01033	LQC2441_00972	LQC2320_01005	LQC2516_00900	GB91_01048
group_3385		Deoxyguanosine kinase	10	10	1	1	64				647	647	647	LQC2485_02285	DSM16365_01045	NBRC106468_00168	XSBN-2_00019	LQC2422_00991	LQC2520_01068	LQC2441_01007	LQC2320_01040	LQC2516_00944	GB91_01098
group_3388		Hypothetical protein	10	10	1	1	1676				977	977	977	LQC2485_02453	DSM16365_00899	NBRC106468_02332	XSBN-2_02561	LQC2422_00832	LQC2520_00906	LQC2441_00848	LQC2320_00878	LQC2516_00775	GB91_00945
group_3394		Hypothetical protein	10	10	1	1	4580				1406	1406	1406	LQC2485_02139	DSM16365_01154	NBRC106468_00059	XSBN-2_00126	LQC2422_01152	LQC2520_01234	LQC2441_01167	LQC2320_01206	LQC2516_01108	GB91_01274
group_3398		Hypothetical protein	10	10	1	1	1927				200	200	200	LQC2485_01759	DSM16365_01447	NBRC106468_00463	XSBN-2_02134	LQC2422_01440	LQC2520_01547	LQC2441_01455	LQC2320_01520	LQC2516_01397	GB91_01576
group_3400		Hypothetical protein	10	10	1	1	372				383	383	383	LQC2485_03113	DSM16365_00189	NBRC106468_00993	XSBN-2_01889	LQC2422_00188	LQC2520_00222	LQC2441_00204	LQC2320_00194	LQC2516_00116	GB91_00188
group_3402		Hypothetical protein	10	10	1	1	1128				398	398	398	LQC2485_00891	DSM16365_02461	NBRC106468_02158	XSBN-2_00956	LQC2422_02229	LQC2520_02347	LQC2441_02244	LQC2320_02312	LQC2516_02209	GB91_02379
group_3403		Hypothetical protein	10	10	1	1	3776				422	422	422	LQC2485_00335	DSM16365_03046	NBRC106468_01113	XSBN-2_00869	LQC2422_02784	LQC2520_00040	LQC2441_02801	LQC2320_00012	LQC2516_02771	GB91_02938
group_3408		Hypothetical protein	10	10	1	1	634				779	779	779	LQC2485_02915	DSM16365_00428	NBRC106468_02256	XSBN-2_00474	LQC2422_00386	LQC2520_00458	LQC2441_00402	LQC2320_00430	LQC2516_00314	GB91_00398
group_3414		Hypothetical protein	10	10	1	1	4583				1301	1301	1301	LQC2485_02142	DSM16365_01151	NBRC106468_00062	XSBN-2_00123	LQC2422_01149	LQC2520_01231	LQC2441_01164	LQC2320_01203	LQC2516_01105	GB91_01271
group_3415		Hypothetical protein	10	10	1	1	4186				737	737	737	LQC2485_01786	DSM16365_01421	NBRC106468_00490	XSBN-2_02160	LQC2422_01413	LQC2520_01522	LQC2441_01428	LQC2320_01495	LQC2516_01370	GB91_01549
group_3418		Hypothetical protein	10	10	1	1	3156				716	716	716	LQC2485_02365	DSM16365_00960	NBRC106468_01464	XSBN-2_01727	LQC2422_00920	LQC2520_00998	LQC2441_00936	LQC2320_00970	LQC2516_00864	GB91_01009
group_3419		Hypothetical protein	10	10	1	1	3507				521	521	521	LQC2485_01401	DSM16365_01824	NBRC106468_02190	XSBN-2_01190	LQC2422_01784	LQC2520_01890	LQC2441_01799	LQC2320_01863	LQC2516_01755	GB91_01961
group_3420		Aspartate aminotransferase	10	10	1	1	4295				1205	1205	1205	LQC2485_01837	DSM16365_01369	NBRC106468_01555	XSBN-2_02210	LQC2422_01362	LQC2520_01472	LQC2441_01377	LQC2320_01444	LQC2516_01319	GB91_01497
group_3423		Hypothetical protein	10	10	1	1	618				440	440	440	LQC2485_02931	DSM16365_00412	NBRC106468_02272	XSBN-2_00490	LQC2422_00370	LQC2520_00442	LQC2441_00386	LQC2320_00414	LQC2516_00298	GB91_00381
group_3424		Putative bifunctional phosphatase/peptidyl-prolyl cis-trans isomerase	10	10	1	1	3472				584	584	584	LQC2485_01433	DSM16365_01792	NBRC106468_02222	XSBN-2_01158	LQC2422_01752	LQC2520_01858	LQC2441_01767	LQC2320_01831	LQC2516_01723	GB91_01925
group_3426		Hypothetical protein	10	10	1	1	1178				221	221	221	LQC2485_00934	DSM16365_02413	NBRC106468_00658	XSBN-2_02632	LQC2422_02187	LQC2520_02305	LQC2441_02202	LQC2320_02270	LQC2516_02166	GB91_02327
group_3427		Hypothetical protein	10	10	1	1	1586				545	545	545	LQC2485_02554	DSM16365_00795	NBRC106468_01394	XSBN-2_02460	LQC2422_00738	LQC2520_00811	LQC2441_00754	LQC2320_00783	LQC2516_00674	GB91_00840
group_3428		Hypothetical protein	10	10	1	1	4312				299	299	299	LQC2485_01853	DSM16365_01353	NBRC106468_01571	XSBN-2_02226	LQC2422_01346	LQC2520_01456	LQC2441_01361	LQC2320_01428	LQC2516_01303	GB91_01481
group_3432		Hypothetical protein	10	10	1	1	2755				323	323	323	LQC2485_00473	DSM16365_02903	NBRC106468_02413	XSBN-2_02827	LQC2422_02647	LQC2520_02776	LQC2441_02662	LQC2320_02735	LQC2516_02633	GB91_02808
group_3434		Nucleoid-associated protein	10	10	1	1	2566				308	308	308	LQC2485_02803	DSM16365_00543	NBRC106468_01617	XSBN-2_01542	LQC2422_00491	LQC2520_00563	LQC2441_00507	LQC2320_00535	LQC2516_00425	GB91_00566
group_3435		Alkaline shock protein 23	10	10	1	1	3231				440	440	440	LQC2485_02613	DSM16365_00732	NBRC106468_01341	XSBN-2_02971	LQC2422_00679	LQC2520_00756	LQC2441_00695	LQC2320_00728	LQC2516_00615	GB91_00771
group_3436		Hypothetical protein	10	10	1	1	3549				608	608	608	LQC2485_01360	DSM16365_01866	NBRC106468_02316	XSBN-2_01231	LQC2422_01825	LQC2520_01932	LQC2441_01840	LQC2320_01905	LQC2516_01796	GB91_02003
group_3437		Hypothetical protein	10	10	1	1	2052				104	104	104	LQC2485_00858	DSM16365_02495	NBRC106468_02638	XSBN-2_02280	LQC2422_02262	LQC2520_02380	LQC2441_02277	LQC2320_02345	LQC2516_02242	GB91_02414
group_3439		Hypothetical protein	10	10	1	1	2045				128	128	128	LQC2485_00863	DSM16365_02489	NBRC106468_02186	XSBN-2_00984	LQC2422_02257	LQC2520_02375	LQC2441_02272	LQC2320_02340	LQC2516_02237	GB91_02408
group_3440		Hypothetical protein	10	10	1	1	2457				308	308	308	LQC2485_02691	DSM16365_00654	NBRC106468_00689	XSBN-2_02891	LQC2422_00602	LQC2520_00675	LQC2441_00618	LQC2320_00647	LQC2516_00537	GB91_00686
group_3442		Putative universal stress protein	10	10	1	1	3590				482	482	482	LQC2485_01346	DSM16365_01881	NBRC106468_02252	XSBN-2_01245	LQC2422_01839	LQC2520_01954	LQC2441_01854	LQC2320_01920	LQC2516_01810	GB91_02017
group_3444		Hypothetical protein	10	10	1	1	2723				572	572	572	LQC2485_00443	DSM16365_02934	NBRC106468_02769	XSBN-2_02794	LQC2422_02676	LQC2520_02805	LQC2441_02691	LQC2320_02764	LQC2516_02663	GB91_02842
group_3447		Hypothetical protein	10	10	1	1	2983				296	296	296	LQC2485_01542	DSM16365_01669	NBRC106468_00807	XSBN-2_00345	LQC2422_01656	LQC2520_01762	LQC2441_01671	LQC2320_01735	LQC2516_01614	GB91_01797
group_3453		Hypothetical protein	10	10	1	1	1532				656	656	656	LQC2485_02241	DSM16365_01089	NBRC106468_00124	XSBN-2_00064	LQC2422_01087	LQC2520_01108	LQC2441_01103	LQC2320_01080	LQC2516_01044	GB91_01207
group_3458		Hypothetical protein	10	10	1	1	4397				506	506	506	LQC2485_01990	DSM16365_01307	NBRC106468_01663	XSBN-2_00296	LQC2422_01301	LQC2520_01411	LQC2441_01316	LQC2320_01383	LQC2516_01258	GB91_01433
group_3462		Hypothetical protein	10	10	1	1	3511				296	296	296	LQC2485_01397	DSM16365_01829	NBRC106468_02403	XSBN-2_01194	LQC2422_01788	LQC2520_01894	LQC2441_01803	LQC2320_01867	LQC2516_01759	GB91_01965
group_3464		Hypothetical protein	10	10	1	1	357				131	131	131	LQC2485_03128	DSM16365_00174	NBRC106468_01008	XSBN-2_01874	LQC2422_00173	LQC2520_00207	LQC2441_00189	LQC2320_00179	LQC2516_00101	GB91_00173
group_3465		Hypothetical protein	10	10	1	1	4671				563	563	563	LQC2485_02166	DSM16365_01126	NBRC106468_00087	XSBN-2_00099	LQC2422_01125	LQC2520_01146	LQC2441_01140	LQC2320_01118	LQC2516_01081	GB91_01244
group_3467		Hypothetical protein	10	10	1	1	626				194	194	194	LQC2485_02923	DSM16365_00420	NBRC106468_02264	XSBN-2_00482	LQC2422_00378	LQC2520_00450	LQC2441_00394	LQC2320_00422	LQC2516_00306	GB91_00390
group_3468		Hypothetical protein	10	10	1	1	1414				317	317	317	LQC2485_01147	DSM16365_02197	NBRC106468_02635	XSBN-2_01392	LQC2422_01974	LQC2520_02092	LQC2441_01989	LQC2320_02057	LQC2516_01953	GB91_02095
group_3469		Hypothetical protein	10	10	1	1	3576				227	227	227	LQC2485_01332	DSM16365_01895	NBRC106468_02238	XSBN-2_01259	LQC2422_01853	LQC2520_01968	LQC2441_01868	LQC2320_01934	LQC2516_01824	GB91_02031
group_347		Hypothetical protein	10	10	1	1	1489				407	851	806	LQC2485_01245	DSM16365_01926	NBRC106468_01270	XSBN-2_01290	LQC2422_01884	LQC2520_01999	LQC2441_01899	LQC2320_01965	LQC2516_01855	GB91_02062
group_3471		Hypothetical protein	10	10	1	1	1153				677	677	677	LQC2485_00910	DSM16365_02440	NBRC106468_02565	XSBN-2_00934	LQC2422_02210	LQC2520_02328	LQC2441_02225	LQC2320_02293	LQC2516_02190	GB91_02356
group_3477		Hypothetical protein	10	10	1	1	1417				269	269	269	LQC2485_01151	DSM16365_02191	NBRC106468_01229	XSBN-2_01388	LQC2422_01971	LQC2520_02089	LQC2441_01986	LQC2320_02054	LQC2516_01949	GB91_02091
group_3479		Hypothetical protein	10	10	1	1	427				731	731	731	LQC2485_03061	DSM16365_00240	NBRC106468_00942	XSBN-2_01938	LQC2422_00240	LQC2520_00272	LQC2441_00256	LQC2320_00244	LQC2516_00168	GB91_00240
group_3480		Hypothetical protein	10	10	1	1	4189				422	422	422	LQC2485_01789	DSM16365_01418	NBRC106468_00493	XSBN-2_02163	LQC2422_01410	LQC2520_01519	LQC2441_01425	LQC2320_01492	LQC2516_01367	GB91_01545
group_3482		Hypothetical protein	10	10	1	1	1794				290	290	290	LQC2485_01633	DSM16365_01575	NBRC106468_01436	XSBN-2_00601	LQC2422_01566	LQC2520_01672	LQC2441_01581	LQC2320_01645	LQC2516_01523	GB91_01704
group_3484		Hypothetical protein	10	10	1	1	3499				416	416	416	LQC2485_01409	DSM16365_01816	NBRC106468_02198	XSBN-2_01182	LQC2422_01776	LQC2520_01882	LQC2441_01791	LQC2320_01855	LQC2516_01747	GB91_01952
group_3488		Hypothetical protein	10	10	1	1	2732				554	554	554	LQC2485_00452	DSM16365_02925	NBRC106468_02726	XSBN-2_02803	LQC2422_02667	LQC2520_02796	LQC2441_02682	LQC2320_02755	LQC2516_02654	GB91_02833
group_3490		Hypothetical protein	10	10	1	1	2056				329	329	329	LQC2485_00855	DSM16365_02498	NBRC106468_02641	XSBN-2_02283	LQC2422_02265	LQC2520_02383	LQC2441_02280	LQC2320_02348	LQC2516_02245	GB91_02417
group_3492		Hypothetical protein	10	10	1	1	654				638	638	638	LQC2485_02894	DSM16365_00449	NBRC106468_01739	XSBN-2_00453	LQC2422_00407	LQC2520_00478	LQC2441_00423	LQC2320_00450	LQC2516_00335	GB91_00413
group_3493		Hypothetical protein	10	10	1	1	2320				206	206	206	LQC2485_01573	DSM16365_01636	NBRC106468_01955	XSBN-2_00661	LQC2422_01625	LQC2520_01730	LQC2441_01640	LQC2320_01703	LQC2516_01583	GB91_01762
group_3494		Hypothetical protein	10	10	1	1	396				1346	1346	1346	LQC2485_03090	DSM16365_00211	NBRC106468_00971	XSBN-2_01910	LQC2422_00211	LQC2520_00243	LQC2441_00227	LQC2320_00215	LQC2516_00139	GB91_00211
group_3496		Hypothetical protein	10	10	1	1	2935				191	191	191	LQC2485_00630	DSM16365_02732	NBRC106468_01691	XSBN-2_00814	LQC2422_02489	LQC2520_02618	LQC2441_02504	LQC2320_02577	LQC2516_02469	GB91_02644
group_3504		Hypothetical protein	10	10	1	1	1534				449	449	449	LQC2485_02239	DSM16365_01091	NBRC106468_00122	XSBN-2_00066	LQC2422_01089	LQC2520_01110	LQC2441_01105	LQC2320_01082	LQC2516_01046	GB91_01209
group_3509		Hypothetical protein	10	10	1	1	2789				365	365	365	LQC2485_00507	DSM16365_02869	NBRC106468_01859	XSBN-2_02860	LQC2422_02613	LQC2520_02742	LQC2441_02627	LQC2320_02701	LQC2516_02599	GB91_02775
group_3510		Hypothetical protein	10	10	1	1	371				350	350	350	LQC2485_03114	DSM16365_00188	NBRC106468_00994	XSBN-2_01888	LQC2422_00187	LQC2520_00221	LQC2441_00203	LQC2320_00193	LQC2516_00115	GB91_00187
group_3511		Hypothetical protein	10	10	1	1	1443				230	230	230	LQC2485_01176	DSM16365_02168	NBRC106468_01247	XSBN-2_01366	LQC2422_01946	LQC2520_02066	LQC2441_01961	LQC2320_02031	LQC2516_01924	GB91_02067
group_3516		Hypothetical protein	10	10	1	1	2397				518	518	518	LQC2485_02641	DSM16365_00704	NBRC106468_01313	XSBN-2_02943	LQC2422_00651	LQC2520_00728	LQC2441_00667	LQC2320_00700	LQC2516_00587	GB91_00741
group_3517		Hypothetical protein	10	10	1	1	1729				569	569	569	LQC2485_02502	DSM16365_00850	NBRC106468_01947	XSBN-2_02512	LQC2422_00783	LQC2520_00857	LQC2441_00799	LQC2320_00829	LQC2516_00726	GB91_00892
group_3518		Hypothetical protein	10	10	1	1	2781				698	698	698	LQC2485_00499	DSM16365_02877	NBRC106468_01851	XSBN-2_02852	LQC2422_02621	LQC2520_02751	LQC2441_02636	LQC2320_02710	LQC2516_02608	GB91_02783
group_3519		Virulence protein	10	10	1	1	1401				380	380	380	LQC2485_01134	DSM16365_02210	NBRC106468_02547	XSBN-2_01405	LQC2422_01987	LQC2520_02105	LQC2441_02002	LQC2320_02070	LQC2516_01966	GB91_02109
group_3522		Hypothetical protein	10	10	1	1	259				233	233	233	LQC2485_03210	DSM16365_00087	NBRC106468_01829	XSBN-2_01792	LQC2422_00087	LQC2520_00132	LQC2441_00102	LQC2320_00104	LQC2516_02864	GB91_00087
group_3523		Hypothetical protein	10	10	1	1	3151				194	194	194	LQC2485_02360	DSM16365_00965	NBRC106468_01469	XSBN-2_01722	LQC2422_00925	LQC2520_01003	LQC2441_00941	LQC2320_00975	LQC2516_00869	GB91_01014
group_3524		Putative ABC transporter ATP-binding protein	10	10	1	1	1124				701	701	701	LQC2485_00887	DSM16365_02465	NBRC106468_02162	XSBN-2_00960	LQC2422_02233	LQC2520_02351	LQC2441_02248	LQC2320_02316	LQC2516_02213	GB91_02383
group_3527		Hypothetical protein	10	10	1	1	2549				887	887	887	LQC2485_02819	DSM16365_00527	NBRC106468_01601	XSBN-2_02005	LQC2422_00475	LQC2520_00547	LQC2441_00491	LQC2320_00519	LQC2516_00409	GB91_00550
group_3531		Hypothetical protein	10	10	1	1	581				188	188	188	LQC2485_02963	DSM16365_00377	NBRC106468_01999	XSBN-2_00522	LQC2422_00338	LQC2520_00410	LQC2441_00354	LQC2320_00382	LQC2516_00266	GB91_00343
group_3536		Hypothetical protein	10	10	1	1	2379				368	368	368	LQC2485_02623	DSM16365_00722	NBRC106468_01331	XSBN-2_02961	LQC2422_00669	LQC2520_00746	LQC2441_00685	LQC2320_00718	LQC2516_00605	GB91_00759
group_3539		Hypothetical protein	10	10	1	1	2857				149	149	149	LQC2485_00563	DSM16365_02808	NBRC106468_02746	XSBN-2_01124	LQC2422_02557	LQC2520_02686	LQC2441_02571	LQC2320_02645	LQC2516_02543	GB91_02712
group_354		Hypothetical protein	10	10	1	1	3504				356	518	501	LQC2485_01404	DSM16365_01821	NBRC106468_02193	XSBN-2_01187	LQC2422_01781	LQC2520_01887	LQC2441_01796	LQC2320_01860	LQC2516_01752	GB91_01957
group_3540		Hypothetical protein	10	10	1	1	1846				389	389	389	LQC2485_01682	DSM16365_01525	NBRC106468_00386	XSBN-2_00552	LQC2422_01517	LQC2520_01623	LQC2441_01532	LQC2320_01596	LQC2516_01474	GB91_01655
group_3542		Hypothetical protein	10	10	1	1	2130				218	218	218	LQC2485_00787	DSM16365_02569	NBRC106468_00330	XSBN-2_02349	LQC2422_02332	LQC2520_02451	LQC2441_02347	LQC2320_02416	LQC2516_02312	GB91_02486
group_3543		Hypothetical protein	10	10	1	1	4403				782	782	782	LQC2485_01996	DSM16365_01301	NBRC106468_01669	XSBN-2_00290	LQC2422_01295	LQC2520_01405	LQC2441_01310	LQC2320_01377	LQC2516_01252	GB91_01427
group_3544		Hypothetical protein	10	10	1	1	463				542	542	542	LQC2485_03026	DSM16365_00275	NBRC106468_00907	XSBN-2_01973	LQC2422_00275	LQC2520_00308	LQC2441_00291	LQC2320_00280	LQC2516_00203	GB91_00276
group_3545		Hypothetical protein	10	10	1	1	1463				206	206	206	LQC2485_01178	DSM16365_02146	NBRC106468_01269	XSBN-2_01364	LQC2422_01945	LQC2520_02065	LQC2441_01960	LQC2320_02030	LQC2516_01922	GB91_02065
group_3548		Hypothetical protein	10	10	1	1	4659				341	341	341	LQC2485_02156	DSM16365_01137	NBRC106468_00076	XSBN-2_00109	LQC2422_01135	LQC2520_01156	LQC2441_01150	LQC2320_01128	LQC2516_01091	GB91_01255
group_3549		Hypothetical protein	10	10	1	1	2392				200	200	200	LQC2485_02636	DSM16365_00709	NBRC106468_01318	XSBN-2_02948	LQC2422_00656	LQC2520_00733	LQC2441_00672	LQC2320_00705	LQC2516_00592	GB91_00746
group_3550		Hypothetical protein	10	10	1	1	2840				638	638	638	LQC2485_00553	DSM16365_02820	NBRC106468_02462	XSBN-2_01113	LQC2422_02567	LQC2520_02696	LQC2441_02581	LQC2320_02655	LQC2516_02553	GB91_02725
group_3555		Farnesyl diphosphate synthase	10	10	1	1	4449				890	890	890	LQC2485_02041	DSM16365_01253	NBRC106468_01187	XSBN-2_00244	LQC2422_01250	LQC2520_01361	LQC2441_01265	LQC2320_01333	LQC2516_01207	GB91_01380
group_3558		Hypothetical protein	10	10	1	1	36				227	227	227	LQC2485_02312	DSM16365_01018	NBRC106468_00195	XSBN-2_01761	LQC2422_00964	LQC2520_01041	LQC2441_00980	LQC2320_01013	LQC2516_00917	GB91_01071
group_3559		?-Monoglucosyldiacylglycerol synthase	10	10	1	1	3122				1178	1178	1178	LQC2485_02334	DSM16365_00990	NBRC106468_01494	XSBN-2_01596	LQC2422_00951	LQC2520_01028	LQC2441_00967	LQC2320_01000	LQC2516_00895	GB91_01043
group_3560		Hypothetical protein	10	10	1	1	453				422	422	422	LQC2485_03036	DSM16365_00265	NBRC106468_00917	XSBN-2_01963	LQC2422_00265	LQC2520_00298	LQC2441_00281	LQC2320_00270	LQC2516_00193	GB91_00266
group_3562		Hypothetical protein	10	10	1	1	4492				509	509	509	LQC2485_02086	DSM16365_01206	NBRC106468_00007	XSBN-2_00201	LQC2422_01205	LQC2520_01316	LQC2441_01220	LQC2320_01288	LQC2516_01161	GB91_01334
group_3565		Hypothetical protein	10	10	1	1	2185				269	269	269	LQC2485_00742	DSM16365_02614	NBRC106468_00285	XSBN-2_02396	LQC2422_02377	LQC2520_02498	LQC2441_02392	LQC2320_02463	LQC2516_02357	GB91_02537
group_3567		Hypothetical protein	10	10	1	1	2791				323	323	323	LQC2485_00509	DSM16365_02867	NBRC106468_01861	XSBN-2_02862	LQC2422_02611	LQC2520_02740	LQC2441_02625	LQC2320_02699	LQC2516_02597	GB91_02773
group_3569		Hypothetical protein	10	10	1	1	467				185	185	185	LQC2485_03022	DSM16365_00279	NBRC106468_00903	XSBN-2_01977	LQC2422_00279	LQC2520_00312	LQC2441_00295	LQC2320_00284	LQC2516_00207	GB91_00280
group_3572		Hypothetical protein	10	10	1	1	2422				149	149	149	LQC2485_02660	DSM16365_00686	NBRC106468_01295	XSBN-2_02923	LQC2422_00632	LQC2520_00705	LQC2441_00648	LQC2320_00677	LQC2516_00568	GB91_00718
group_3573		Hypothetical protein	10	10	1	1	1315				659	659	659	LQC2485_01061	DSM16365_02285	NBRC106468_02793	XSBN-2_01478	LQC2422_02060	LQC2520_02178	LQC2441_02075	LQC2320_02143	LQC2516_02039	GB91_02190
group_3576		Hypothetical protein	10	10	1	1	1369				347	347	347	LQC2485_01106	DSM16365_02238	NBRC106468_02143	XSBN-2_01433	LQC2422_02015	LQC2520_02133	LQC2441_02030	LQC2320_02098	LQC2516_01994	GB91_02140
group_3577		Hypothetical protein	10	10	1	1	4410				470	470	470	LQC2485_02003	DSM16365_01293	NBRC106468_01677	XSBN-2_00282	LQC2422_01288	LQC2520_01399	LQC2441_01303	LQC2320_01371	LQC2516_01245	GB91_01420
group_3578		Hypothetical protein	10	10	1	1	3135				380	380	380	LQC2485_02346	DSM16365_00978	NBRC106468_01482	XSBN-2_01584	LQC2422_00939	LQC2520_01016	LQC2441_00955	LQC2320_00988	LQC2516_00883	GB91_01030
group_3580		Hypothetical protein	10	10	1	1	2396				560	560	560	LQC2485_02640	DSM16365_00705	NBRC106468_01314	XSBN-2_02944	LQC2422_00652	LQC2520_00729	LQC2441_00668	LQC2320_00701	LQC2516_00588	GB91_00742
group_3581		Hypothetical protein	10	10	1	1	470				1013	1013	1013	LQC2485_03019	DSM16365_00282	NBRC106468_00900	XSBN-2_01980	LQC2422_00282	LQC2520_00315	LQC2441_00298	LQC2320_00287	LQC2516_00210	GB91_00283
group_3584		Hypothetical protein	10	10	1	1	3154				548	548	548	LQC2485_02363	DSM16365_00962	NBRC106468_01466	XSBN-2_01725	LQC2422_00922	LQC2520_01000	LQC2441_00938	LQC2320_00972	LQC2516_00866	GB91_01011
group_3585		Hypothetical protein	10	10	1	1	4305				1346	1346	1346	LQC2485_01846	DSM16365_01360	NBRC106468_01564	XSBN-2_02219	LQC2422_01353	LQC2520_01463	LQC2441_01368	LQC2320_01435	LQC2516_01310	GB91_01488
group_3591		Hypothetical protein	10	10	1	1	2200				608	608	608	LQC2485_00729	DSM16365_02628	NBRC106468_00272	XSBN-2_02410	LQC2422_02390	LQC2520_02512	LQC2441_02405	LQC2320_02477	LQC2516_02370	GB91_02552
group_3594		Alkaline shock protein 23	10	10	1	1	3230				422	422	422	LQC2485_02614	DSM16365_00731	NBRC106468_01340	XSBN-2_02970	LQC2422_00678	LQC2520_00755	LQC2441_00694	LQC2320_00727	LQC2516_00614	GB91_00770
group_3596		Hypothetical protein	10	10	1	1	1313				506	506	506	LQC2485_01060	DSM16365_02287	NBRC106468_00532	XSBN-2_01479	LQC2422_02061	LQC2520_02179	LQC2441_02076	LQC2320_02144	LQC2516_02040	GB91_02191
group_3597		Hypothetical protein	10	10	1	1	458				428	428	428	LQC2485_03031	DSM16365_00270	NBRC106468_00912	XSBN-2_01968	LQC2422_00270	LQC2520_00303	LQC2441_00286	LQC2320_00275	LQC2516_00198	GB91_00271
group_3598		Putative NrdI-like protein	10	10	1	1	1288				485	485	485	LQC2485_01038	DSM16365_02309	NBRC106468_00554	XSBN-2_02735	LQC2422_02083	LQC2520_02201	LQC2441_02098	LQC2320_02166	LQC2516_02062	GB91_02216
group_3599		Hypothetical protein	10	10	1	1	2937				725	725	725	LQC2485_00632	DSM16365_02730	NBRC106468_01693	XSBN-2_00812	LQC2422_02487	LQC2520_02616	LQC2441_02502	LQC2320_02575	LQC2516_02467	GB91_02642
group_3601		Hypothetical protein	10	10	1	1	1324				134	134	134	LQC2485_01070	DSM16365_02276	NBRC106468_02819	XSBN-2_01469	LQC2422_02051	LQC2520_02169	LQC2441_02066	LQC2320_02134	LQC2516_02030	GB91_02181
group_3604		Hypothetical protein	10	10	1	1	4185				719	719	719	LQC2485_01785	DSM16365_01422	NBRC106468_00489	XSBN-2_02159	LQC2422_01414	LQC2520_01523	LQC2441_01429	LQC2320_01496	LQC2516_01371	GB91_01550
group_3606		Hypothetical protein	10	10	1	1	4503				1643	1643	1643	LQC2485_02096	DSM16365_01196	NBRC106468_00017	XSBN-2_00193	LQC2422_01195	LQC2520_01306	LQC2441_01210	LQC2320_01278	LQC2516_01151	GB91_01321
group_3607		Putative protein	10	10	1	1	4427				362	362	362	LQC2485_02020	DSM16365_01274	NBRC106468_01166	XSBN-2_00265	LQC2422_01271	LQC2520_01382	LQC2441_01286	LQC2320_01354	LQC2516_01228	GB91_01403
group_3609		Hypothetical protein	10	10	1	1	3409				203	203	203	LQC2485_01504	DSM16365_01707	NBRC106468_00845	XSBN-2_00383	LQC2422_01694	LQC2520_01800	LQC2441_01709	LQC2320_01773	LQC2516_01652	GB91_01835
group_3617		Hypothetical protein	10	10	1	1	4519				482	482	482	LQC2485_02111	DSM16365_01181	NBRC106468_00032	XSBN-2_00178	LQC2422_01180	LQC2520_01291	LQC2441_01195	LQC2320_01263	LQC2516_01136	GB91_01306
group_3618		Hypothetical protein	10	10	1	1	374				659	659	659	LQC2485_03111	DSM16365_00191	NBRC106468_00991	XSBN-2_01891	LQC2422_00190	LQC2520_00224	LQC2441_00206	LQC2320_00196	LQC2516_00118	GB91_00190
group_3619		Hypothetical protein	10	10	1	1	3416				1448	1448	1448	LQC2485_01498	DSM16365_01713	NBRC106468_00851	XSBN-2_00389	LQC2422_01700	LQC2520_01806	LQC2441_01715	LQC2320_01779	LQC2516_01658	GB91_01842
group_3620		Hypothetical protein	10	10	1	1	394				401	401	401	LQC2485_03092	DSM16365_00209	NBRC106468_00973	XSBN-2_01908	LQC2422_00209	LQC2520_00241	LQC2441_00225	LQC2320_00213	LQC2516_00137	GB91_00209
group_3621		Hypothetical protein	10	10	1	1	1859				533	533	533	LQC2485_01695	DSM16365_01512	NBRC106468_00399	XSBN-2_02067	LQC2422_01504	LQC2520_01611	LQC2441_01519	LQC2320_01584	LQC2516_01461	GB91_01643
group_3628		Hypothetical protein	10	10	1	1	2236				1046	1046	1046	LQC2485_00694	DSM16365_02663	NBRC106468_00237	XSBN-2_01079	LQC2422_02425	LQC2520_02544	LQC2441_02440	LQC2320_02509	LQC2516_02405	GB91_02590
group_3629		Hypothetical protein	10	10	1	1	3161				305	305	305	LQC2485_02370	DSM16365_00955	NBRC106468_01459	XSBN-2_01732	LQC2422_00915	LQC2520_00993	LQC2441_00931	LQC2320_00965	LQC2516_00859	GB91_01004
group_3632		Hypothetical protein	10	10	1	1	2481				1436	1436	1436	LQC2485_02714	DSM16365_00631	NBRC106468_00712	XSBN-2_00686	LQC2422_00579	LQC2520_00652	LQC2441_00595	LQC2320_00624	LQC2516_00514	GB91_00661
group_3638		Hypothetical protein	10	10	1	1	2401				878	878	878	LQC2485_02644	DSM16365_00701	NBRC106468_01310	XSBN-2_02940	LQC2422_00648	LQC2520_00725	LQC2441_00664	LQC2320_00697	LQC2516_00584	GB91_00736
group_3640		Hypothetical protein	10	10	1	1	2718				1337	1337	1337	LQC2485_00439	DSM16365_02939	NBRC106468_01012	XSBN-2_02790	LQC2422_02680	LQC2520_02809	LQC2441_02695	LQC2320_02768	LQC2516_02667	GB91_02846
group_3642		Hypothetical protein	10	10	1	1	3524				3068	3068	3068	LQC2485_01384	DSM16365_01842	NBRC106468_02390	XSBN-2_01207	LQC2422_01801	LQC2520_01907	LQC2441_01816	LQC2320_01880	LQC2516_01772	GB91_01978
group_3643		Hypothetical protein	10	10	1	1	3559				632	632	632	LQC2485_01351	DSM16365_01875	NBRC106468_02325	XSBN-2_01240	LQC2422_01834	LQC2520_01942	LQC2441_01849	LQC2320_01915	LQC2516_01805	GB91_02012
group_3646		Hypothetical protein	10	10	1	1	1202				1433	1433	1433	LQC2485_00957	DSM16365_02390	NBRC106468_00635	XSBN-2_02655	LQC2422_02164	LQC2520_02282	LQC2441_02179	LQC2320_02247	LQC2516_02143	GB91_02301
group_3648		Oleate hydratase	10	10	1	1	296				1694	1694	1694	LQC2485_03176	DSM16365_00123	NBRC106468_02876	XSBN-2_01827	LQC2422_00122	LQC2520_00166	LQC2441_00137	LQC2320_00138	LQC2516_02898	GB91_00121
group_3649		IS1595 family transposase ISCac2	10	10	1	1	1155				539	539	539	LQC2485_00912	DSM16365_02438	NBRC106468_02567	XSBN-2_00932	LQC2422_02208	LQC2520_02326	LQC2441_02223	LQC2320_02291	LQC2516_02188	GB91_02354
group_3652		Hypothetical protein	10	10	1	1	2721				587	587	587	LQC2485_00441	DSM16365_02937	NBRC106468_01010	XSBN-2_02792	LQC2422_02678	LQC2520_02807	LQC2441_02693	LQC2320_02766	LQC2516_02665	GB91_02844
group_3654		Hypothetical protein	10	10	1	1	3736				1535	1535	1535	LQC2485_00271	DSM16365_00054	NBRC106468_02287	XSBN-2_01617	LQC2422_02845	LQC2520_00103	LQC2441_02862	LQC2320_00075	LQC2516_02833	GB91_00054
group_3655		Hypothetical protein	10	10	1	1	249				1514	1514	1514	LQC2485_03219	DSM16365_00076	NBRC106468_02887	XSBN-2_01782	LQC2422_00078	LQC2520_00123	LQC2441_00093	LQC2320_00095	LQC2516_02855	GB91_00077
group_3656		DegV domain-containing protein	10	10	1	1	2888				839	839	839	LQC2485_00590	DSM16365_02778	NBRC106468_02533	XSBN-2_01144	LQC2422_02530	LQC2520_02659	LQC2441_02544	LQC2320_02618	LQC2516_02509	GB91_02692
group_3659		Hypothetical protein	10	10	1	1	616				1352	1352	1352	LQC2485_02933	DSM16365_00410	NBRC106468_02274	XSBN-2_00492	LQC2422_00368	LQC2520_00440	LQC2441_00384	LQC2320_00412	LQC2516_00296	GB91_00379
group_3660		Hypothetical protein	10	10	1	1	386				1838	1838	1838	LQC2485_03100	DSM16365_00201	NBRC106468_00981	XSBN-2_01900	LQC2422_00201	LQC2520_00233	LQC2441_00217	LQC2320_00205	LQC2516_00129	GB91_00201
group_3663		Hypothetical protein	10	10	1	1	2811				641	641	641	LQC2485_00526	DSM16365_02850	NBRC106468_02676	XSBN-2_02879	LQC2422_02594	LQC2520_02723	LQC2441_02608	LQC2320_02682	LQC2516_02580	GB91_02755
group_3667		Hypothetical protein	10	10	1	1	1885				632	632	632	LQC2485_01720	DSM16365_01486	NBRC106468_00424	XSBN-2_02092	LQC2422_01479	LQC2520_01586	LQC2441_01494	LQC2320_01559	LQC2516_01436	GB91_01617
group_3670		Hypothetical protein	10	10	1	1	2893				854	854	854	LQC2485_00594	DSM16365_02773	NBRC106468_02837	XSBN-2_01148	LQC2422_02526	LQC2520_02655	LQC2441_02540	LQC2320_02614	LQC2516_02505	GB91_02686
group_3671		Hypothetical protein	10	10	1	1	3414				674	674	674	LQC2485_01500	DSM16365_01711	NBRC106468_00849	XSBN-2_00387	LQC2422_01698	LQC2520_01804	LQC2441_01713	LQC2320_01777	LQC2516_01656	GB91_01840
group_3672		Hypothetical protein	10	10	1	1	1640				866	866	866	LQC2485_02419	DSM16365_00930	NBRC106468_01905	XSBN-2_02596	LQC2422_00865	LQC2520_00936	LQC2441_00881	LQC2320_00908	LQC2516_00809	GB91_00981
group_3676		Hypothetical protein	10	10	1	1	1651				365	365	365	LQC2485_02426	DSM16365_00923	NBRC106468_01898	XSBN-2_02585	LQC2422_00859	LQC2520_00930	LQC2441_00875	LQC2320_00902	LQC2516_00802	GB91_00969
group_3677		Hypothetical protein	10	10	1	1	242				674	674	674	LQC2485_03225	DSM16365_00068	NBRC106468_02301	XSBN-2_01632	LQC2422_00072	LQC2520_00117	LQC2441_00087	LQC2320_00089	LQC2516_02849	GB91_00071
group_3678		Hypothetical protein	10	10	1	1	1913				866	866	866	LQC2485_01745	DSM16365_01461	NBRC106468_00449	XSBN-2_02120	LQC2422_01454	LQC2520_01561	LQC2441_01469	LQC2320_01534	LQC2516_01411	GB91_01590
group_3679		Hypothetical protein	10	10	1	1	1291				419	419	419	LQC2485_01041	DSM16365_02306	NBRC106468_00551	XSBN-2_02738	LQC2422_02080	LQC2520_02198	LQC2441_02095	LQC2320_02163	LQC2516_02059	GB91_02213
group_368		Hypothetical protein	10	10	1	1	3417				743	1034	1004	LQC2485_01497	DSM16365_01714	NBRC106468_00852	XSBN-2_00390	LQC2422_01701	LQC2520_01807	LQC2441_01716	LQC2320_01780	LQC2516_01659	GB91_01844
group_3680		Hypothetical protein	10	10	1	1	2992				914	914	914	LQC2485_00648	DSM16365_02714	NBRC106468_01709	XSBN-2_00796	LQC2422_02471	LQC2520_02598	LQC2441_02486	LQC2320_02557	LQC2516_02451	GB91_02625
group_3682		Hypothetical protein	10	10	1	1	1519				1637	1637	1637	LQC2485_02255	DSM16365_01075	NBRC106468_00138	XSBN-2_00050	LQC2422_01075	LQC2520_01096	LQC2441_01091	LQC2320_01068	LQC2516_01030	GB91_01192
group_3686		Hypothetical protein	10	10	1	1	2760				461	461	461	LQC2485_00478	DSM16365_02898	NBRC106468_02418	XSBN-2_02832	LQC2422_02642	LQC2520_02771	LQC2441_02657	LQC2320_02730	LQC2516_02628	GB91_02803
group_3688		Hypothetical protein	10	10	1	1	1149				1187	1187	1187	LQC2485_00907	DSM16365_02444	NBRC106468_02599	XSBN-2_00937	LQC2422_02213	LQC2520_02331	LQC2441_02228	LQC2320_02296	LQC2516_02193	GB91_02360
group_3689		Hypothetical protein	10	10	1	1	52				650	650	650	LQC2485_02297	DSM16365_01033	NBRC106468_00180	XSBN-2_00007	LQC2422_00979	LQC2520_01056	LQC2441_00995	LQC2320_01028	LQC2516_00932	GB91_01086
group_3691		Hypothetical protein	10	10	1	1	1865				1205	1205	1205	LQC2485_01701	DSM16365_01506	NBRC106468_00405	XSBN-2_02073	LQC2422_01498	LQC2520_01605	LQC2441_01513	LQC2320_01578	LQC2516_01455	GB91_01637
group_3692		Hypothetical protein	10	10	1	1	2233				836	836	836	LQC2485_00697	DSM16365_02660	NBRC106468_00240	XSBN-2_01082	LQC2422_02422	LQC2520_02541	LQC2441_02437	LQC2320_02506	LQC2516_02402	GB91_02587
group_3694		Hypothetical protein	10	10	1	1	1562				2036	2036	2036	LQC2485_02212	DSM16365_01118	NBRC106468_00095	XSBN-2_00092	LQC2422_01116	LQC2520_01137	LQC2441_01132	LQC2320_01109	LQC2516_01073	GB91_01235
group_3695		Hypothetical protein	10	10	1	1	4298				938	938	938	LQC2485_01840	DSM16365_01366	NBRC106468_01558	XSBN-2_02213	LQC2422_01359	LQC2520_01469	LQC2441_01374	LQC2320_01441	LQC2516_01316	GB91_01494
group_3700		Hypothetical protein	10	10	1	1	3487				1046	1046	1046	LQC2485_01419	DSM16365_01806	NBRC106468_02208	XSBN-2_01172	LQC2422_01766	LQC2520_01872	LQC2441_01781	LQC2320_01845	LQC2516_01737	GB91_01940
group_3703		Hypothetical protein	10	10	1	1	2938				1151	1151	1151	LQC2485_00633	DSM16365_02729	NBRC106468_01694	XSBN-2_00811	LQC2422_02486	LQC2520_02615	LQC2441_02501	LQC2320_02574	LQC2516_02466	GB91_02641
group_3704		Hypothetical protein	10	10	1	1	2027				305	305	305	LQC2485_00879	DSM16365_02473	NBRC106468_02170	XSBN-2_00968	LQC2422_02241	LQC2520_02359	LQC2441_02256	LQC2320_02324	LQC2516_02221	GB91_02391
group_3706		Hypothetical protein	10	10	1	1	419				689	689	689	LQC2485_03069	DSM16365_00232	NBRC106468_00950	XSBN-2_01930	LQC2422_00232	LQC2520_00264	LQC2441_00248	LQC2320_00236	LQC2516_00160	GB91_00232
group_3707		Hypothetical protein	10	10	1	1	448				716	716	716	LQC2485_03041	DSM16365_00260	NBRC106468_00922	XSBN-2_01958	LQC2422_00260	LQC2520_00293	LQC2441_00276	LQC2320_00265	LQC2516_00188	GB91_00261
group_3710		Hypothetical protein	10	10	1	1	2096				971	974	971	LQC2485_00820	DSM16365_02535	NBRC106468_00364	XSBN-2_02316	LQC2422_02299	LQC2520_02418	LQC2441_02314	LQC2320_02383	LQC2516_02279	GB91_02452
group_3711		Hypothetical protein	10	10	1	1	1125				2591	2591	2591	LQC2485_00888	DSM16365_02464	NBRC106468_02161	XSBN-2_00959	LQC2422_02232	LQC2520_02350	LQC2441_02247	LQC2320_02315	LQC2516_02212	GB91_02382
group_3712		Hypothetical protein	10	10	1	1	75				608	608	608	LQC2485_02275	DSM16365_01055	NBRC106468_00158	XSBN-2_00030	LQC2422_01001	LQC2520_01078	LQC2441_01017	LQC2320_01050	LQC2516_00954	GB91_01108
group_3713		Hypothetical protein	10	10	1	1	1883				1043	1043	1043	LQC2485_01718	DSM16365_01488	NBRC106468_00422	XSBN-2_02090	LQC2422_01481	LQC2520_01588	LQC2441_01496	LQC2320_01561	LQC2516_01438	GB91_01619
group_3714		Hypothetical protein	10	10	1	1	3483				488	488	488	LQC2485_01422	DSM16365_01803	NBRC106468_02211	XSBN-2_01169	LQC2422_01763	LQC2520_01869	LQC2441_01778	LQC2320_01842	LQC2516_01734	GB91_01936
group_3715		Hypothetical protein	10	10	1	1	424				1382	1382	1382	LQC2485_03064	DSM16365_00237	NBRC106468_00945	XSBN-2_01935	LQC2422_00237	LQC2520_00269	LQC2441_00253	LQC2320_00241	LQC2516_00165	GB91_00237
group_3716		Hypothetical protein	10	10	1	1	1182				446	446	446	LQC2485_00938	DSM16365_02409	NBRC106468_00654	XSBN-2_02636	LQC2422_02183	LQC2520_02301	LQC2441_02198	LQC2320_02266	LQC2516_02162	GB91_02322
group_3720		Zinc-type alcohol dehydrogenase-like protein	10	10	1	1	1284				944	944	944	LQC2485_01034	DSM16365_02313	NBRC106468_00558	XSBN-2_02731	LQC2422_02087	LQC2520_02205	LQC2441_02102	LQC2320_02170	LQC2516_02066	GB91_02220
group_3721		Phosphorylated carbohydrates phosphatase	10	10	1	1	2204				653	653	653	LQC2485_00725	DSM16365_02632	NBRC106468_00268	XSBN-2_02414	LQC2422_02394	LQC2520_02516	LQC2441_02409	LQC2320_02481	LQC2516_02374	GB91_02556
group_3723		Hypothetical protein	10	10	1	1	32				1073	1073	1073	LQC2485_02316	DSM16365_01014	NBRC106468_00199	XSBN-2_01765	LQC2422_00959	LQC2520_01036	LQC2441_00975	LQC2320_01008	LQC2516_00913	GB91_01067
group_3724		Hypothetical protein	10	10	1	1	2110				536	536	536	LQC2485_00805	DSM16365_02551	NBRC106468_00348	XSBN-2_02330	LQC2422_02314	LQC2520_02432	LQC2441_02329	LQC2320_02397	LQC2516_02294	GB91_02466
group_3725		Hypothetical protein	10	10	1	1	2827				533	533	533	LQC2485_00540	DSM16365_02833	NBRC106468_02449	XSBN-2_01100	LQC2422_02580	LQC2520_02709	LQC2441_02594	LQC2320_02668	LQC2516_02566	GB91_02738
group_3726		Hypothetical protein	10	10	1	1	2194				704	704	704	LQC2485_00734	DSM16365_02622	NBRC106468_00277	XSBN-2_02404	LQC2422_02385	LQC2520_02507	LQC2441_02400	LQC2320_02472	LQC2516_02365	GB91_02546
group_3727		Hypothetical protein	10	10	1	1	1674				914	914	914	LQC2485_02451	DSM16365_00901	NBRC106468_02330	XSBN-2_02563	LQC2422_00834	LQC2520_00908	LQC2441_00850	LQC2320_00880	LQC2516_00777	GB91_00947
group_373		Hypothetical protein	10	10	1	1	2315				308	392	383	LQC2485_01583	DSM16365_01626	NBRC106468_01965	XSBN-2_00651	LQC2422_01616	LQC2520_01721	LQC2441_01631	LQC2320_01694	LQC2516_01573	GB91_01756
group_3732		Hypothetical protein	10	10	1	1	494				512	512	512	LQC2485_03002	DSM16365_00306	NBRC106468_02504	XSBN-2_01033	LQC2422_00299	LQC2520_00336	LQC2441_00315	LQC2320_00308	LQC2516_00227	GB91_00301
group_3733		Hypothetical protein	10	10	1	1	2724				692	692	692	LQC2485_00444	DSM16365_02933	NBRC106468_02768	XSBN-2_02795	LQC2422_02675	LQC2520_02804	LQC2441_02690	LQC2320_02763	LQC2516_02662	GB91_02841
group_3736		Putative protein	10	10	1	1	4454				458	458	458	LQC2485_02046	DSM16365_01248	NBRC106468_01192	XSBN-2_00239	LQC2422_01245	LQC2520_01356	LQC2441_01260	LQC2320_01328	LQC2516_01202	GB91_01375
group_3739		Hypothetical protein	10	10	1	1	2316				392	392	392	LQC2485_01582	DSM16365_01627	NBRC106468_01964	XSBN-2_00652	LQC2422_01617	LQC2520_01722	LQC2441_01632	LQC2320_01695	LQC2516_01574	GB91_01757
group_374		Hypothetical protein	10	10	1	1	2312				380	647	433	LQC2485_01586	DSM16365_01623	NBRC106468_01968	XSBN-2_00648	LQC2422_01613	LQC2520_01718	LQC2441_01628	LQC2320_01691	LQC2516_01570	GB91_01753
group_3743		Hypothetical protein	10	10	1	1	1908				698	698	698	LQC2485_01740	DSM16365_01466	NBRC106468_00444	XSBN-2_02112	LQC2422_01459	LQC2520_01566	LQC2441_01474	LQC2320_01539	LQC2516_01416	GB91_01596
group_3747		Hypothetical protein	10	10	1	1	1167				665	665	665	LQC2485_00924	DSM16365_02426	NBRC106468_02778	XSBN-2_00920	LQC2422_02196	LQC2520_02314	LQC2441_02211	LQC2320_02279	LQC2516_02176	GB91_02341
group_3753		Hypothetical protein	10	10	1	1	674				317	317	317	LQC2485_02870	DSM16365_00476	NBRC106468_01540	XSBN-2_01486	LQC2422_00425	LQC2520_00497	LQC2441_00441	LQC2320_00469	LQC2516_00358	GB91_00443
group_3754		Hypothetical protein	10	10	1	1	4178				857	857	857	LQC2485_01778	DSM16365_01429	NBRC106468_00482	XSBN-2_02152	LQC2422_01421	LQC2520_01530	LQC2441_01436	LQC2320_01503	LQC2516_01378	GB91_01557
group_3757		Hypothetical protein	10	10	1	1	1525				1775	1775	1775	LQC2485_02250	DSM16365_01080	NBRC106468_00133	XSBN-2_00055	LQC2422_01080	LQC2520_01101	LQC2441_01096	LQC2320_01073	LQC2516_01035	GB91_01198
group_3758		Hypothetical protein	10	10	1	1	2468				512	512	512	LQC2485_02701	DSM16365_00644	NBRC106468_00699	XSBN-2_00673	LQC2422_00592	LQC2520_00665	LQC2441_00608	LQC2320_00637	LQC2516_00527	GB91_00675
group_3759		Hypothetical protein	10	10	1	1	4399				539	539	539	LQC2485_01992	DSM16365_01305	NBRC106468_01665	XSBN-2_00294	LQC2422_01299	LQC2520_01409	LQC2441_01314	LQC2320_01381	LQC2516_01256	GB91_01431
group_3760		Hypothetical protein	10	10	1	1	1852				449	449	449	LQC2485_01688	DSM16365_01519	NBRC106468_00392	XSBN-2_00546	LQC2422_01511	LQC2520_01617	LQC2441_01526	LQC2320_01590	LQC2516_01468	GB91_01649
group_3761		Hypothetical protein	10	10	1	1	4465				338	338	338	LQC2485_02059	DSM16365_01233	NBRC106468_01206	XSBN-2_00228	LQC2422_01232	LQC2520_01343	LQC2441_01247	LQC2320_01315	LQC2516_01188	GB91_01361
group_3770		Hypothetical protein	10	10	1	1	1357				1793	1793	1793	LQC2485_01094	DSM16365_02250	NBRC106468_02155	XSBN-2_01445	LQC2422_02027	LQC2520_02145	LQC2441_02042	LQC2320_02110	LQC2516_02006	GB91_02152
group_3771		Hypothetical protein	10	10	1	1	1159				1067	1067	1067	LQC2485_00916	DSM16365_02434	NBRC106468_02571	XSBN-2_00928	LQC2422_02204	LQC2520_02322	LQC2441_02219	LQC2320_02287	LQC2516_02184	GB91_02350
group_3774		Hypothetical protein	10	10	1	1	3588				896	896	896	LQC2485_01344	DSM16365_01883	NBRC106468_02250	XSBN-2_01247	LQC2422_01841	LQC2520_01956	LQC2441_01856	LQC2320_01922	LQC2516_01812	GB91_02019
group_3775		Hypothetical protein	10	10	1	1	594				959	959	959	LQC2485_02954	DSM16365_00388	NBRC106468_02010	XSBN-2_00513	LQC2422_00347	LQC2520_00419	LQC2441_00363	LQC2320_00391	LQC2516_00275	GB91_00354
group_3780		Putative oxidoreductase/MSMEI_2347	10	10	1	1	2762				860	860	860	LQC2485_00480	DSM16365_02896	NBRC106468_02420	XSBN-2_02834	LQC2422_02640	LQC2520_02769	LQC2441_02655	LQC2320_02728	LQC2516_02626	GB91_02801
group_3782		Hypothetical protein	10	10	1	1	2984				407	407	407	LQC2485_01543	DSM16365_01668	NBRC106468_00806	XSBN-2_00344	LQC2422_01655	LQC2520_01761	LQC2441_01670	LQC2320_01734	LQC2516_01613	GB91_01796
group_3785		Hypothetical protein	10	10	1	1	3430				785	785	785	LQC2485_01484	DSM16365_01727	NBRC106468_00865	XSBN-2_00403	LQC2422_01714	LQC2520_01820	LQC2441_01729	LQC2320_01793	LQC2516_01672	GB91_01857
group_3789		Hypothetical protein	10	10	1	1	492				1091	1091	1091	LQC2485_03003	DSM16365_00304	NBRC106468_02562	XSBN-2_01034	LQC2422_00298	LQC2520_00335	LQC2441_00314	LQC2320_00307	LQC2516_00226	GB91_00299
group_3791		Hypothetical protein	10	10	1	1	3465				1085	1085	1085	LQC2485_01453	DSM16365_01760	NBRC106468_02785	XSBN-2_00434	LQC2422_01745	LQC2520_01851	LQC2441_01760	LQC2320_01824	LQC2516_01703	GB91_01893
group_3795		Hypothetical protein	10	10	1	1	2728				473	473	473	LQC2485_00448	DSM16365_02929	NBRC106468_02764	XSBN-2_02799	LQC2422_02671	LQC2520_02800	LQC2441_02686	LQC2320_02759	LQC2516_02658	GB91_02837
group_3796		Hypothetical protein	10	10	1	1	1319				785	785	785	LQC2485_01065	DSM16365_02281	NBRC106468_02789	XSBN-2_01474	LQC2422_02056	LQC2520_02174	LQC2441_02071	LQC2320_02139	LQC2516_02035	GB91_02186
group_3801		Putative zinc-binding alcohol dehydrogenase	10	10	1	1	4393				1052	1052	1052	LQC2485_01987	DSM16365_01310	NBRC106468_01660	XSBN-2_00300	LQC2422_01304	LQC2520_01414	LQC2441_01319	LQC2320_01386	LQC2516_01261	GB91_01436
group_3803		Hypothetical protein	10	10	1	1	663				539	539	539	LQC2485_02886	DSM16365_00457	NBRC106468_01731	XSBN-2_00445	LQC2422_00415	LQC2520_00487	LQC2441_00431	LQC2320_00459	LQC2516_00343	GB91_00422
group_3804		Hypothetical protein	10	10	1	1	1204				1181	1181	1181	LQC2485_00960	DSM16365_02387	NBRC106468_00632	XSBN-2_02657	LQC2422_02161	LQC2520_02279	LQC2441_02176	LQC2320_02244	LQC2516_02140	GB91_02299
group_3806		Hypothetical protein	10	10	1	1	2868				374	374	374	LQC2485_00574	DSM16365_02797	NBRC106468_02894	XSBN-2_01135	LQC2422_02546	LQC2520_02675	LQC2441_02560	LQC2320_02634	LQC2516_02532	GB91_02701
group_3807		Hypothetical protein	10	10	1	1	3478				608	608	608	LQC2485_01427	DSM16365_01798	NBRC106468_02216	XSBN-2_01164	LQC2422_01758	LQC2520_01864	LQC2441_01773	LQC2320_01837	LQC2516_01729	GB91_01931
group_3809		Hypothetical protein	10	10	1	1	1582				458	458	458	LQC2485_02558	DSM16365_00791	NBRC106468_01398	XSBN-2_02456	LQC2422_00734	LQC2520_00807	LQC2441_00750	LQC2320_00779	LQC2516_00670	GB91_00836
group_3812		Hypothetical protein	10	10	1	1	2582				785	785	785	LQC2485_02795	DSM16365_00551	NBRC106468_01625	XSBN-2_01552	LQC2422_00499	LQC2520_00573	LQC2441_00515	LQC2320_00545	LQC2516_00433	GB91_00580
group_3815		Hypothetical protein	10	10	1	1	2168				1520	1520	1520	LQC2485_00756	DSM16365_02600	NBRC106468_00299	XSBN-2_02381	LQC2422_02363	LQC2520_02481	LQC2441_02378	LQC2320_02446	LQC2516_02343	GB91_02522
group_3817		Hypothetical protein	10	10	1	1	4218				1337	1337	1337	LQC2485_01816	DSM16365_01392	NBRC106468_00519	XSBN-2_02189	LQC2422_01383	LQC2520_01493	LQC2441_01398	LQC2320_01465	LQC2516_01340	GB91_01518
group_3819		Hypothetical protein	10	10	1	1	3444				368	368	368	LQC2485_01471	DSM16365_01740	NBRC106468_00878	XSBN-2_00416	LQC2422_01727	LQC2520_01833	LQC2441_01742	LQC2320_01806	LQC2516_01685	GB91_01872
group_382		Hypothetical protein	10	10	1	1	1828				149	149	149	LQC2485_01665	DSM16365_01542	NBRC106468_00369	XSBN-2_00569	LQC2422_01534	LQC2520_01640	LQC2441_01549	LQC2320_01613	LQC2516_01491	GB91_01671
group_3823		Hypothetical protein	10	10	1	1	81				686	686	686	LQC2485_02269	DSM16365_01061	NBRC106468_00152	XSBN-2_00036	LQC2422_01007	LQC2520_01084	LQC2441_01023	LQC2320_01056	LQC2516_00960	GB91_01114
group_383		Hypothetical protein	10	10	1	1	1837				434	434	434	LQC2485_01674	DSM16365_01533	NBRC106468_00378	XSBN-2_00560	LQC2422_01525	LQC2520_01631	LQC2441_01540	LQC2320_01604	LQC2516_01482	GB91_01663
group_3831		Hypothetical protein	10	10	1	1	3534				872	872	872	LQC2485_01375	DSM16365_01851	NBRC106468_02486	XSBN-2_01216	LQC2422_01810	LQC2520_01917	LQC2441_01825	LQC2320_01890	LQC2516_01781	GB91_01987
group_3838		Hypothetical protein	10	10	1	1	1655				1316	1316	1316	LQC2485_02430	DSM16365_00919	NBRC106468_01894	XSBN-2_02581	LQC2422_00855	LQC2520_00926	LQC2441_00871	LQC2320_00898	LQC2516_00798	GB91_00965
group_3839		Hypothetical protein	10	10	1	1	513				1526	1526	1526	LQC2485_02985	DSM16365_00324	NBRC106468_02582	XSBN-2_01016	LQC2422_00316	LQC2520_00353	LQC2441_00332	LQC2320_00325	LQC2516_00244	GB91_00320
group_3847		Hypothetical protein	10	10	1	1	2043				866	866	866	LQC2485_00865	DSM16365_02487	NBRC106468_02184	XSBN-2_00982	LQC2422_02255	LQC2520_02373	LQC2441_02270	LQC2320_02338	LQC2516_02235	GB91_02405
group_3850		DegV domain-containing protein	10	10	1	1	1717				869	869	869	LQC2485_02491	DSM16365_00861	NBRC106468_01936	XSBN-2_02523	LQC2422_00794	LQC2520_00868	LQC2441_00810	LQC2320_00840	LQC2516_00737	GB91_00904
group_3851		Hypothetical protein	10	10	1	1	1798				335	335	335	LQC2485_01637	DSM16365_01571	NBRC106468_01432	XSBN-2_00597	LQC2422_01562	LQC2520_01668	LQC2441_01577	LQC2320_01641	LQC2516_01519	GB91_01700
group_3854		Hypothetical protein	10	10	1	1	1152				926	926	926	LQC2485_00909	DSM16365_02441	NBRC106468_02564	XSBN-2_00935	LQC2422_02211	LQC2520_02329	LQC2441_02226	LQC2320_02294	LQC2516_02191	GB91_02357
group_3860		Hypothetical protein	10	10	1	1	2133				494	497	494	LQC2485_00785	DSM16365_02571	NBRC106468_00328	XSBN-2_02351	LQC2422_02334	LQC2520_02453	LQC2441_02349	LQC2320_02418	LQC2516_02314	GB91_02489
group_3861		Hypothetical protein	10	10	1	1	4483				302	302	302	LQC2485_02077	DSM16365_01215	NBRC106468_01224	XSBN-2_00210	LQC2422_01214	LQC2520_01325	LQC2441_01229	LQC2320_01297	LQC2516_01170	GB91_01343
group_3862		2-Haloacrylate reductase	10	10	1	1	4398				950	950	950	LQC2485_01991	DSM16365_01306	NBRC106468_01664	XSBN-2_00295	LQC2422_01300	LQC2520_01410	LQC2441_01315	LQC2320_01382	LQC2516_01257	GB91_01432
group_3864		Hypothetical protein	10	10	1	1	3148				1193	1193	1193	LQC2485_02357	DSM16365_00968	NBRC106468_01472	XSBN-2_01574	LQC2422_00928	LQC2520_01006	LQC2441_00944	LQC2320_00978	LQC2516_00872	GB91_01017
group_3866		Hypothetical protein	10	10	1	1	1145				500	500	500	LQC2485_00904	DSM16365_02447	NBRC106468_02602	XSBN-2_00940	LQC2422_02216	LQC2520_02334	LQC2441_02231	LQC2320_02299	LQC2516_02196	GB91_02363
group_3868		Hypothetical protein	10	10	1	1	1808				875	875	875	LQC2485_01646	DSM16365_01562	NBRC106468_01423	XSBN-2_00588	LQC2422_01553	LQC2520_01659	LQC2441_01568	LQC2320_01632	LQC2516_01510	GB91_01691
group_3870		Hypothetical protein	10	10	1	1	4372				1700	1703	1700	LQC2485_01967	DSM16365_01330	NBRC106468_01640	XSBN-2_02249	LQC2422_01324	LQC2520_01434	LQC2441_01339	LQC2320_01406	LQC2516_01281	GB91_01458
group_3871		Hypothetical protein	10	10	1	1	409				1997	1997	1997	LQC2485_03079	DSM16365_00221	NBRC106468_00961	XSBN-2_01920	LQC2422_00222	LQC2520_00254	LQC2441_00238	LQC2320_00226	LQC2516_00150	GB91_00222
group_3872		Hypothetical protein	10	10	1	1	1240				1295	1295	1295	LQC2485_00993	DSM16365_02354	NBRC106468_00599	XSBN-2_02690	LQC2422_02128	LQC2520_02246	LQC2441_02143	LQC2320_02211	LQC2516_02107	GB91_02265
group_3877		Hypothetical protein	10	10	1	1	2158				662	662	662	LQC2485_00764	DSM16365_02592	NBRC106468_00307	XSBN-2_02373	LQC2422_02355	LQC2520_02473	LQC2441_02370	LQC2320_02438	LQC2516_02335	GB91_02512
group_3878		Hypothetical protein	10	10	1	1	2752				668	668	668	LQC2485_00470	DSM16365_02906	NBRC106468_02410	XSBN-2_02824	LQC2422_02650	LQC2520_02779	LQC2441_02665	LQC2320_02738	LQC2516_02636	GB91_02811
group_3879		Hypothetical protein	10	10	1	1	1166				1340	1343	1342	LQC2485_00923	DSM16365_02427	NBRC106468_02777	XSBN-2_00921	LQC2422_02197	LQC2520_02315	LQC2441_02212	LQC2320_02280	LQC2516_02177	GB91_02342
group_3884		Putative oxidoreductase	10	10	1	1	2218				728	728	728	LQC2485_00710	DSM16365_02647	NBRC106468_00253	XSBN-2_02429	LQC2422_02409	LQC2520_02529	LQC2441_02424	LQC2320_02494	LQC2516_02389	GB91_02572
group_3886		Putative dipeptidase	10	10	1	1	57				1403	1403	1403	LQC2485_02292	DSM16365_01038	NBRC106468_00175	XSBN-2_00012	LQC2422_00984	LQC2520_01061	LQC2441_01000	LQC2320_01033	LQC2516_00937	GB91_01091
group_3888		Hypothetical protein	10	10	1	1	490				1166	1166	1166	LQC2485_03005	DSM16365_00302	NBRC106468_02560	XSBN-2_01036	LQC2422_00296	LQC2520_00333	LQC2441_00312	LQC2320_00305	LQC2516_00224	GB91_00297
group_3890		L-2-Hydroxyisocaproate dehydrogenase	10	10	1	1	3149				926	926	926	LQC2485_02358	DSM16365_00967	NBRC106468_01471	XSBN-2_01573	LQC2422_00927	LQC2520_01005	LQC2441_00943	LQC2320_00977	LQC2516_00871	GB91_01016
group_3891		Hypothetical protein	10	10	1	1	2751				1661	1661	1661	LQC2485_00469	DSM16365_02907	NBRC106468_02409	XSBN-2_02823	LQC2422_02651	LQC2520_02780	LQC2441_02666	LQC2320_02739	LQC2516_02637	GB91_02812
group_3894		Hypothetical protein	10	10	1	1	449				2369	2369	2369	LQC2485_03040	DSM16365_00261	NBRC106468_00921	XSBN-2_01959	LQC2422_00261	LQC2520_00294	LQC2441_00277	LQC2320_00266	LQC2516_00189	GB91_00262
group_3899		Hypothetical protein	10	10	1	1	3745				599	599	599	LQC2485_03232	DSM16365_00062	NBRC106468_02295	XSBN-2_01626	LQC2422_00065	LQC2520_00111	LQC2441_00080	LQC2320_00083	LQC2516_02842	GB91_00064
group_390		Hypothetical protein	10	10	1	1	1931				965	1304	1236	LQC2485_01762	DSM16365_01443	NBRC106468_00467	XSBN-2_02137	LQC2422_01437	LQC2520_01544	LQC2441_01452	LQC2320_01517	LQC2516_01394	GB91_01573
group_3900		Hypothetical protein	10	10	1	1	1256				824	824	824	LQC2485_01008	DSM16365_02339	NBRC106468_00584	XSBN-2_02705	LQC2422_02113	LQC2520_02231	LQC2441_02128	LQC2320_02196	LQC2516_02092	GB91_02248
group_3902		Hypothetical protein	10	10	1	1	630				1136	1136	1136	LQC2485_02919	DSM16365_00424	NBRC106468_02260	XSBN-2_00478	LQC2422_00382	LQC2520_00454	LQC2441_00398	LQC2320_00426	LQC2516_00310	GB91_00394
group_3904		Hypothetical protein	10	10	1	1	70				986	986	986	LQC2485_02279	DSM16365_01051	NBRC106468_00162	XSBN-2_00025	LQC2422_00997	LQC2520_01074	LQC2441_01013	LQC2320_01046	LQC2516_00950	GB91_01104
group_3906		NADH:quinone reductase	10	10	1	1	2382				929	929	929	LQC2485_02626	DSM16365_00719	NBRC106468_01328	XSBN-2_02958	LQC2422_00666	LQC2520_00743	LQC2441_00682	LQC2320_00715	LQC2516_00602	GB91_00756
group_3907		Hypothetical protein	10	10	1	1	1855				437	437	437	LQC2485_01691	DSM16365_01516	NBRC106468_00395	XSBN-2_02063	LQC2422_01508	LQC2520_01615	LQC2441_01523	LQC2320_01588	LQC2516_01465	GB91_01647
group_3909		Hypothetical protein	10	10	1	1	4412				320	320	320	LQC2485_02005	DSM16365_01289	NBRC106468_01151	XSBN-2_00280	LQC2422_01286	LQC2520_01397	LQC2441_01301	LQC2320_01369	LQC2516_01243	GB91_01418
group_3911		O-acetyl-L-homoserine sulfhydrylase	10	10	1	1	1394				1286	1286	1286	LQC2485_01128	DSM16365_02216	NBRC106468_02541	XSBN-2_01411	LQC2422_01993	LQC2520_02111	LQC2441_02008	LQC2320_02076	LQC2516_01972	GB91_02116
group_3917		Hypothetical protein	10	10	1	1	2100				1094	1094	1094	LQC2485_00816	DSM16365_02539	NBRC106468_00360	XSBN-2_02320	LQC2422_02303	LQC2520_02422	LQC2441_02318	LQC2320_02387	LQC2516_02283	GB91_02456
group_3920		Hypothetical protein	10	10	1	1	1143				1010	1010	1010	LQC2485_00902	DSM16365_02449	NBRC106468_02604	XSBN-2_00942	LQC2422_02218	LQC2520_02336	LQC2441_02233	LQC2320_02301	LQC2516_02198	GB91_02365
group_3922		Hypothetical protein	10	10	1	1	1877				383	383	383	LQC2485_01713	DSM16365_01494	NBRC106468_00417	XSBN-2_02085	LQC2422_01486	LQC2520_01593	LQC2441_01501	LQC2320_01566	LQC2516_01443	GB91_01624
group_3925		Hypothetical protein	10	10	1	1	1726				926	926	926	LQC2485_02499	DSM16365_00853	NBRC106468_01944	XSBN-2_02515	LQC2422_00786	LQC2520_00860	LQC2441_00802	LQC2320_00832	LQC2516_00729	GB91_00896
group_3927		Hypothetical protein	10	10	1	1	1555				947	947	947	LQC2485_02218	DSM16365_01112	NBRC106468_00101	XSBN-2_00086	LQC2422_01110	LQC2520_01131	LQC2441_01126	LQC2320_01103	LQC2516_01067	GB91_01229
group_3928		Hypothetical protein	10	10	1	1	1728				491	491	491	LQC2485_02501	DSM16365_00851	NBRC106468_01946	XSBN-2_02513	LQC2422_00784	LQC2520_00858	LQC2441_00800	LQC2320_00830	LQC2516_00727	GB91_00893
group_3933		Hypothetical protein	10	10	1	1	1862				506	506	506	LQC2485_01698	DSM16365_01509	NBRC106468_00402	XSBN-2_02070	LQC2422_01501	LQC2520_01608	LQC2441_01516	LQC2320_01581	LQC2516_01458	GB91_01640
group_3938		Hypothetical protein	10	10	1	1	270				977	977	977	LQC2485_03199	DSM16365_00098	NBRC106468_01818	XSBN-2_01803	LQC2422_00098	LQC2520_00143	LQC2441_00113	LQC2320_00115	LQC2516_02875	GB91_00098
group_3943		Hypothetical protein	10	10	1	1	4183				788	788	788	LQC2485_01783	DSM16365_01424	NBRC106468_00487	XSBN-2_02157	LQC2422_01416	LQC2520_01525	LQC2441_01431	LQC2320_01498	LQC2516_01373	GB91_01552
group_3947		Hypothetical protein	10	10	1	1	3445				959	959	959	LQC2485_01470	DSM16365_01741	NBRC106468_00879	XSBN-2_00417	LQC2422_01728	LQC2520_01834	LQC2441_01743	LQC2320_01807	LQC2516_01686	GB91_01873
group_3950		Hypothetical protein	10	10	1	1	2178				821	821	821	LQC2485_00748	DSM16365_02608	NBRC106468_00291	XSBN-2_02390	LQC2422_02371	LQC2520_02491	LQC2441_02386	LQC2320_02456	LQC2516_02351	GB91_02531
group_3951		Hypothetical protein	10	10	1	1	1571				1142	1142	1142	LQC2485_02567	DSM16365_00782	NBRC106468_01407	XSBN-2_03013	LQC2422_00725	LQC2520_00798	LQC2441_00741	LQC2320_00770	LQC2516_00661	GB91_00826
group_3954		Hypothetical protein	10	10	1	1	2780				677	677	677	LQC2485_00498	DSM16365_02878	NBRC106468_01850	XSBN-2_02851	LQC2422_02622	LQC2520_02752	LQC2441_02637	LQC2320_02711	LQC2516_02609	GB91_02784
group_3955		Hypothetical protein	10	10	1	1	438				2057	2057	2057	LQC2485_03050	DSM16365_00251	NBRC106468_00931	XSBN-2_01949	LQC2422_00251	LQC2520_00283	LQC2441_00267	LQC2320_00255	LQC2516_00179	GB91_00251
group_3957		Hypothetical protein	10	10	1	1	456				344	344	344	LQC2485_03033	DSM16365_00268	NBRC106468_00914	XSBN-2_01966	LQC2422_00268	LQC2520_00301	LQC2441_00284	LQC2320_00273	LQC2516_00196	GB91_00269
group_3958		Hypothetical protein	10	10	1	1	1652				776	776	776	LQC2485_02427	DSM16365_00922	NBRC106468_01897	XSBN-2_02584	LQC2422_00858	LQC2520_00929	LQC2441_00874	LQC2320_00901	LQC2516_00801	GB91_00968
group_3960		Hypothetical protein	10	10	1	1	439				1472	1481	1474	LQC2485_03049	DSM16365_00252	NBRC106468_00930	XSBN-2_01950	LQC2422_00252	LQC2520_00284	LQC2441_00268	LQC2320_00256	LQC2516_00180	GB91_00252
group_3961		Hypothetical protein	10	10	1	1	4153				647	647	647	LQC2485_00280	DSM16365_00043	NBRC106468_02469	XSBN-2_01608	LQC2422_02836	LQC2520_00094	LQC2441_02853	LQC2320_00066	LQC2516_02824	GB91_00045
group_3962		Hypothetical protein	10	10	1	1	1524				1739	1739	1739	LQC2485_02251	DSM16365_01079	NBRC106468_00134	XSBN-2_00054	LQC2422_01079	LQC2520_01100	LQC2441_01095	LQC2320_01072	LQC2516_01034	GB91_01197
group_3966		Hypothetical protein	10	10	1	1	4179				737	737	737	LQC2485_01779	DSM16365_01428	NBRC106468_00483	XSBN-2_02153	LQC2422_01420	LQC2520_01529	LQC2441_01435	LQC2320_01502	LQC2516_01377	GB91_01556
group_3967		Hypothetical protein	10	10	1	1	688				446	446	446	LQC2485_02856	DSM16365_00490	NBRC106468_01526	XSBN-2_01500	LQC2422_00439	LQC2520_00511	LQC2441_00455	LQC2320_00483	LQC2516_00372	GB91_00457
group_3972		Hypothetical protein	10	10	1	1	2117				1001	1001	1001	LQC2485_00799	DSM16365_02557	NBRC106468_00342	XSBN-2_02336	LQC2422_02320	LQC2520_02438	LQC2441_02335	LQC2320_02403	LQC2516_02300	GB91_02473
group_3973		Hypothetical protein	10	10	1	1	1657				359	359	359	LQC2485_02432	DSM16365_00917	NBRC106468_01892	XSBN-2_02579	LQC2422_00853	LQC2520_00924	LQC2441_00869	LQC2320_00896	LQC2516_00796	GB91_00963
group_3976		Putative RNA methyltransferase	10	10	1	1	1661				1373	1373	1373	LQC2485_02438	DSM16365_00914	NBRC106468_01889	XSBN-2_02576	LQC2422_00847	LQC2520_00921	LQC2441_00863	LQC2320_00893	LQC2516_00790	GB91_00960
group_3980		Hypothetical protein	10	10	1	1	2591				545	545	545	LQC2485_02786	DSM16365_00560	NBRC106468_01634	XSBN-2_01561	LQC2422_00508	LQC2520_00582	LQC2441_00524	LQC2320_00554	LQC2516_00442	GB91_00589
group_3999		Hypothetical protein	10	10	1	1	1274				524	524	524	LQC2485_01024	DSM16365_02323	NBRC106468_00568	XSBN-2_02721	LQC2422_02097	LQC2520_02215	LQC2441_02112	LQC2320_02180	LQC2516_02076	GB91_02230
group_402		Hypothetical protein	10	10	1	1	4395				632	1238	1177	LQC2485_01989	DSM16365_01308	NBRC106468_01662	XSBN-2_00298	LQC2422_01302	LQC2520_01412	LQC2441_01317	LQC2320_01384	LQC2516_01259	GB91_01434
group_4040		Hypothetical protein	10	10	1	1	3476				629	629	629	LQC2485_01429	DSM16365_01796	NBRC106468_02218	XSBN-2_01162	LQC2422_01756	LQC2520_01862	LQC2441_01771	LQC2320_01835	LQC2516_01727	GB91_01929
group_4041		Hypothetical protein	10	10	1	1	2394				437	437	437	LQC2485_02638	DSM16365_00707	NBRC106468_01316	XSBN-2_02946	LQC2422_00654	LQC2520_00731	LQC2441_00670	LQC2320_00703	LQC2516_00590	GB91_00744
group_4042		Hypothetical protein	10	10	1	1	3543				518	518	518	LQC2485_01366	DSM16365_01860	NBRC106468_02310	XSBN-2_01225	LQC2422_01819	LQC2520_01926	LQC2441_01834	LQC2320_01899	LQC2516_01790	GB91_01996
group_4044		L-2-Hydroxyisocaproate dehydrogenase	10	10	1	1	497				959	959	959	LQC2485_02999	DSM16365_00309	NBRC106468_02507	XSBN-2_01030	LQC2422_00302	LQC2520_00339	LQC2441_00318	LQC2320_00311	LQC2516_00230	GB91_00304
group_4045		Polyphosphate:ADP phosphotransferase	10	10	1	1	1349				884	884	884	LQC2485_01090	DSM16365_02256	NBRC106468_02385	XSBN-2_01449	LQC2422_02031	LQC2520_02149	LQC2441_02046	LQC2320_02114	LQC2516_02010	GB91_02157
group_4046		Calcium-transporting ATPase 1	10	10	1	1	685				2675	2675	2675	LQC2485_02859	DSM16365_00487	NBRC106468_01529	XSBN-2_01497	LQC2422_00436	LQC2520_00508	LQC2441_00452	LQC2320_00480	LQC2516_00369	GB91_00454
group_4049		Acetyltransferase	10	10	1	1	1359				437	437	437	LQC2485_01096	DSM16365_02248	NBRC106468_02153	XSBN-2_01443	LQC2422_02025	LQC2520_02143	LQC2441_02040	LQC2320_02108	LQC2516_02004	GB91_02150
group_4050		Hypothetical protein	10	10	1	1	2323				1211	1211	1211	LQC2485_01570	DSM16365_01639	NBRC106468_01952	XSBN-2_00664	LQC2422_01628	LQC2520_01733	LQC2441_01643	LQC2320_01706	LQC2516_01586	GB91_01765
group_4051		Hypothetical protein	10	10	1	1	1391				908	908	908	LQC2485_01125	DSM16365_02219	NBRC106468_02538	XSBN-2_01414	LQC2422_01996	LQC2520_02114	LQC2441_02011	LQC2320_02079	LQC2516_01975	GB91_02119
group_4052		Hypothetical protein	10	10	1	1	597				389	389	389	LQC2485_02951	DSM16365_00391	NBRC106468_02013	XSBN-2_00510	LQC2422_00350	LQC2520_00422	LQC2441_00366	LQC2320_00394	LQC2516_00278	GB91_00357
group_4054		Hypothetical protein	10	10	1	1	3192				1016	1016	1016	LQC2485_02575	DSM16365_00774	NBRC106468_01788	XSBN-2_03005	LQC2422_00717	LQC2520_00790	LQC2441_00733	LQC2320_00762	LQC2516_00653	GB91_00818
group_4057		Hypothetical protein	10	10	1	1	1412				743	743	743	LQC2485_01145	DSM16365_02199	NBRC106468_02633	XSBN-2_01394	LQC2422_01976	LQC2520_02094	LQC2441_01991	LQC2320_02059	LQC2516_01955	GB91_02098
group_4058		Hypothetical protein	10	10	1	1	3744				668	668	668	LQC2485_00264	DSM16365_00061	NBRC106468_02294	XSBN-2_01625	LQC2422_02852	LQC2520_00110	LQC2441_02869	LQC2320_00082	LQC2516_02840	GB91_00062
group_4059		Hypothetical protein	10	10	1	1	3128				389	389	389	LQC2485_02340	DSM16365_00984	NBRC106468_01488	XSBN-2_01590	LQC2422_00945	LQC2520_01022	LQC2441_00961	LQC2320_00994	LQC2516_00889	GB91_01036
group_406		Hypothetical protein	10	10	1	1	4437				1799	2417	2355	LQC2485_02029	DSM16365_01265	NBRC106468_01175	XSBN-2_00256	LQC2422_01262	LQC2520_01373	LQC2441_01277	LQC2320_01345	LQC2516_01219	GB91_01392
group_4064		Putative AAA domain-containing protein	10	10	1	1	3592				1280	1280	1280	LQC2485_01348	DSM16365_01878	NBRC106468_02328	XSBN-2_01243	LQC2422_01837	LQC2520_01945	LQC2441_01852	LQC2320_01918	LQC2516_01808	GB91_02015
group_4072		Hypothetical protein	10	10	1	1	2104				701	701	701	LQC2485_00811	DSM16365_02544	NBRC106468_00355	XSBN-2_02324	LQC2422_02308	LQC2520_02426	LQC2441_02323	LQC2320_02391	LQC2516_02288	GB91_02460
group_4074		Hypothetical protein	10	10	1	1	4370				338	338	338	LQC2485_01965	DSM16365_01332	NBRC106468_01638	XSBN-2_02247	LQC2422_01326	LQC2520_01436	LQC2441_01341	LQC2320_01408	LQC2516_01283	GB91_01460
group_4078		Hypothetical protein	10	10	1	1	2070				911	911	911	LQC2485_00843	DSM16365_02511	NBRC106468_02368	XSBN-2_02294	LQC2422_02276	LQC2520_02394	LQC2441_02291	LQC2320_02359	LQC2516_02256	GB91_02428
group_4081		Isoleucine 2-epimerase	10	10	1	1	4310				1349	1349	1349	LQC2485_01851	DSM16365_01355	NBRC106468_01569	XSBN-2_02224	LQC2422_01348	LQC2520_01458	LQC2441_01363	LQC2320_01430	LQC2516_01305	GB91_01483
group_4086		Hypothetical protein	10	10	1	1	1352				761	761	761	LQC2485_01092	DSM16365_02254	NBRC106468_02387	XSBN-2_01447	LQC2422_02029	LQC2520_02147	LQC2441_02044	LQC2320_02112	LQC2516_02008	GB91_02155
group_4087		Hypothetical protein	10	10	1	1	2322				347	347	347	LQC2485_01571	DSM16365_01638	NBRC106468_01953	XSBN-2_00663	LQC2422_01627	LQC2520_01732	LQC2441_01642	LQC2320_01705	LQC2516_01585	GB91_01764
group_4089		Hypothetical protein	10	10	1	1	2804				1091	1091	1091	LQC2485_00519	DSM16365_02857	NBRC106468_01871	XSBN-2_02872	LQC2422_02601	LQC2520_02730	LQC2441_02615	LQC2320_02689	LQC2516_02587	GB91_02762
group_4091		Hypothetical protein	10	10	1	1	2122				755	755	755	LQC2485_00795	DSM16365_02561	NBRC106468_00338	XSBN-2_02341	LQC2422_02324	LQC2520_02443	LQC2441_02339	LQC2320_02408	LQC2516_02304	GB91_02478
group_4092		Hypothetical protein	10	10	1	1	4095				1253	1253	1253	LQC2485_00329	DSM16365_03052	NBRC106468_01119	XSBN-2_00875	LQC2422_02790	LQC2520_00046	LQC2441_02807	LQC2320_00018	LQC2516_02777	GB91_02945
group_4093		Hypothetical protein	10	10	1	1	2389				1856	1856	1856	LQC2485_02633	DSM16365_00712	NBRC106468_01321	XSBN-2_02951	LQC2422_00659	LQC2520_00736	LQC2441_00675	LQC2320_00708	LQC2516_00595	GB91_00749
group_4096		Hypothetical protein	10	10	1	1	4518				530	530	530	LQC2485_02110	DSM16365_01182	NBRC106468_00031	XSBN-2_00179	LQC2422_01181	LQC2520_01292	LQC2441_01196	LQC2320_01264	LQC2516_01137	GB91_01307
group_4097		Hypothetical protein	10	10	1	1	590				1115	1115	1115	LQC2485_02958	DSM16365_00384	NBRC106468_02006	XSBN-2_00517	LQC2422_00343	LQC2520_00415	LQC2441_00359	LQC2320_00387	LQC2516_00271	GB91_00350
group_4104		Hypothetical protein	10	10	1	1	2587				803	803	803	LQC2485_02790	DSM16365_00556	NBRC106468_01630	XSBN-2_01557	LQC2422_00504	LQC2520_00578	LQC2441_00520	LQC2320_00550	LQC2516_00438	GB91_00585
group_4105		Fluoroquinolones export ATP-binding protein	10	10	1	1	69				857	857	857	LQC2485_02280	DSM16365_01050	NBRC106468_00163	XSBN-2_00024	LQC2422_00996	LQC2520_01073	LQC2441_01012	LQC2320_01045	LQC2516_00949	GB91_01103
group_4113		PhoH-like protein	10	10	1	1	1815				971	971	971	LQC2485_01653	DSM16365_01555	NBRC106468_01416	XSBN-2_00581	LQC2422_01546	LQC2520_01652	LQC2441_01561	LQC2320_01625	LQC2516_01503	GB91_01683
group_4114		Hypothetical protein	10	10	1	1	2959				599	599	599	LQC2485_01519	DSM16365_01692	NBRC106468_00830	XSBN-2_00368	LQC2422_01679	LQC2520_01785	LQC2441_01694	LQC2320_01758	LQC2516_01637	GB91_01821
group_4115		Zinc-type alcohol dehydrogenase-like protein	10	10	1	1	1835				944	944	944	LQC2485_01672	DSM16365_01535	NBRC106468_00376	XSBN-2_00562	LQC2422_01527	LQC2520_01633	LQC2441_01542	LQC2320_01606	LQC2516_01484	GB91_01665
group_4123		Hypothetical protein	10	10	1	1	2065				1925	1925	1925	LQC2485_00846	DSM16365_02506	NBRC106468_02772	XSBN-2_02291	LQC2422_02273	LQC2520_02391	LQC2441_02288	LQC2320_02356	LQC2516_02253	GB91_02425
group_4124		Hypothetical protein	10	10	1	1	2213				914	914	914	LQC2485_00715	DSM16365_02642	NBRC106468_00258	XSBN-2_02424	LQC2422_02404	LQC2520_02524	LQC2441_02419	LQC2320_02489	LQC2516_02384	GB91_02567
group_4125		Putative acetyltransferase	10	10	1	1	2232				455	455	455	LQC2485_00698	DSM16365_02659	NBRC106468_00241	XSBN-2_01083	LQC2422_02421	LQC2520_02540	LQC2441_02436	LQC2320_02505	LQC2516_02401	GB91_02586
group_4126		Hypothetical protein	10	10	1	1	1287				1592	1592	1592	LQC2485_01037	DSM16365_02310	NBRC106468_00555	XSBN-2_02734	LQC2422_02084	LQC2520_02202	LQC2441_02099	LQC2320_02167	LQC2516_02063	GB91_02217
group_4128		Hypothetical protein	10	10	1	1	285				473	473	473	LQC2485_03185	DSM16365_00113	NBRC106468_01804	XSBN-2_01818	LQC2422_00113	LQC2520_00157	LQC2441_00128	LQC2320_00129	LQC2516_02889	GB91_00112
group_4131		Hypothetical protein	10	10	1	1	2837				593	593	593	LQC2485_00550	DSM16365_02823	NBRC106468_02459	XSBN-2_01110	LQC2422_02570	LQC2520_02699	LQC2441_02584	LQC2320_02658	LQC2516_02556	GB91_02728
group_4132		Hypothetical protein	10	10	1	1	2198				1040	1040	1040	LQC2485_00730	DSM16365_02626	NBRC106468_00273	XSBN-2_02408	LQC2422_02389	LQC2520_02511	LQC2441_02404	LQC2320_02476	LQC2516_02369	GB91_02550
group_4138		Hypothetical protein	10	10	1	1	2997				1073	1073	1073	LQC2485_00652	DSM16365_02709	NBRC106468_01714	XSBN-2_00792	LQC2422_02467	LQC2520_02594	LQC2441_02482	LQC2320_02553	LQC2516_02447	GB91_02621
group_4140		Putative ABC transporter ATP-binding protein	10	10	1	1	872				1730	1730	1730	LQC2485_01247	DSM16365_01924	NBRC106468_01272	XSBN-2_01288	LQC2422_01882	LQC2520_01997	LQC2441_01897	LQC2320_01963	LQC2516_01853	GB91_02060
group_4145		Hypothetical protein	10	10	1	1	3586				1559	1559	1559	LQC2485_01342	DSM16365_01885	NBRC106468_02248	XSBN-2_01249	LQC2422_01843	LQC2520_01958	LQC2441_01858	LQC2320_01924	LQC2516_01814	GB91_02021
group_4149		Hypothetical protein	10	10	1	1	3164				776	776	776	LQC2485_02373	DSM16365_00950	NBRC106468_02648	XSBN-2_01735	LQC2422_00912	LQC2520_00990	LQC2441_00928	LQC2320_00962	LQC2516_00856	GB91_01001
group_4150		Hypothetical protein	10	10	1	1	367				350	350	350	LQC2485_03118	DSM16365_00184	NBRC106468_00998	XSBN-2_01884	LQC2422_00183	LQC2520_00217	LQC2441_00199	LQC2320_00189	LQC2516_00111	GB91_00183
group_4152		Hypothetical protein	10	10	1	1	3441				386	386	386	LQC2485_01474	DSM16365_01737	NBRC106468_00875	XSBN-2_00413	LQC2422_01724	LQC2520_01830	LQC2441_01739	LQC2320_01803	LQC2516_01682	GB91_01869
group_4153		Hypothetical protein	10	10	1	1	3731				425	425	425	LQC2485_00276	DSM16365_00049	NBRC106468_02282	XSBN-2_01612	LQC2422_02840	LQC2520_00098	LQC2441_02857	LQC2320_00070	LQC2516_02828	GB91_00049
group_4154		Hypothetical protein	10	10	1	1	3474				641	641	641	LQC2485_01431	DSM16365_01794	NBRC106468_02220	XSBN-2_01160	LQC2422_01754	LQC2520_01860	LQC2441_01769	LQC2320_01833	LQC2516_01725	GB91_01927
group_4156		Hypothetical protein	10	10	1	1	2912				1085	1085	1085	LQC2485_00612	DSM16365_02753	NBRC106468_02439	XSBN-2_00832	LQC2422_02507	LQC2520_02636	LQC2441_02522	LQC2320_02595	LQC2516_02487	GB91_02667
group_4159		Hypothetical protein	10	10	1	1	2191				1487	1487	1487	LQC2485_00737	DSM16365_02619	NBRC106468_00280	XSBN-2_02401	LQC2422_02382	LQC2520_02504	LQC2441_02397	LQC2320_02469	LQC2516_02362	GB91_02543
group_4160		Putative ketoamine kinase	10	10	1	1	1802				842	842	842	LQC2485_01641	DSM16365_01567	NBRC106468_01428	XSBN-2_00593	LQC2422_01558	LQC2520_01664	LQC2441_01573	LQC2320_01637	LQC2516_01515	GB91_01696
group_4162		Hypothetical protein	10	10	1	1	4502				968	968	968	LQC2485_02095	DSM16365_01197	NBRC106468_00016	XSBN-2_00194	LQC2422_01196	LQC2520_01307	LQC2441_01211	LQC2320_01279	LQC2516_01152	GB91_01322
group_4168		Hypothetical protein	10	10	1	1	1258				902	902	902	LQC2485_01009	DSM16365_02338	NBRC106468_00583	XSBN-2_02706	LQC2422_02112	LQC2520_02230	LQC2441_02127	LQC2320_02195	LQC2516_02091	GB91_02247
group_4170		Hypothetical protein	10	10	1	1	3733				860	860	860	LQC2485_00274	DSM16365_00051	NBRC106468_02284	XSBN-2_01614	LQC2422_02842	LQC2520_00100	LQC2441_02859	LQC2320_00072	LQC2516_02830	GB91_00051
group_4184		Hypothetical protein	10	10	1	1	3583				974	974	974	LQC2485_01339	DSM16365_01888	NBRC106468_02245	XSBN-2_01252	LQC2422_01846	LQC2520_01961	LQC2441_01861	LQC2320_01927	LQC2516_01817	GB91_02024
group_4187		Hypothetical protein	10	10	1	1	1323				356	356	356	LQC2485_01069	DSM16365_02277	NBRC106468_02818	XSBN-2_01470	LQC2422_02052	LQC2520_02170	LQC2441_02067	LQC2320_02135	LQC2516_02031	GB91_02182
group_4188		Hypothetical protein	10	10	1	1	4666				371	371	371	LQC2485_02161	DSM16365_01131	NBRC106468_00082	XSBN-2_00104	LQC2422_01130	LQC2520_01151	LQC2441_01145	LQC2320_01123	LQC2516_01086	GB91_01249
group_4193		Hypothetical protein	10	10	1	1	2768				938	938	938	LQC2485_00486	DSM16365_02890	NBRC106468_01839	XSBN-2_02840	LQC2422_02634	LQC2520_02763	LQC2441_02649	LQC2320_02722	LQC2516_02620	GB91_02795
group_4194		Putative protein	10	10	1	1	4426				1706	1712	1707	LQC2485_02019	DSM16365_01275	NBRC106468_01165	XSBN-2_00266	LQC2422_01272	LQC2520_01383	LQC2441_01287	LQC2320_01355	LQC2516_01229	GB91_01404
group_4201		Hypothetical protein	10	10	1	1	1255				518	518	518	LQC2485_01007	DSM16365_02340	NBRC106468_00585	XSBN-2_02704	LQC2422_02114	LQC2520_02232	LQC2441_02129	LQC2320_02197	LQC2516_02093	GB91_02249
group_4202		Hypothetical protein	10	10	1	1	1573				722	722	722	LQC2485_02565	DSM16365_00784	NBRC106468_01405	XSBN-2_03015	LQC2422_00727	LQC2520_00800	LQC2441_00743	LQC2320_00772	LQC2516_00663	GB91_00828
group_4206		Hypothetical protein	10	10	1	1	2061				1205	1205	1205	LQC2485_00850	DSM16365_02503	NBRC106468_02646	XSBN-2_02288	LQC2422_02270	LQC2520_02388	LQC2441_02285	LQC2320_02353	LQC2516_02250	GB91_02422
group_4211		Hypothetical protein	10	10	1	1	3734				845	845	845	LQC2485_00273	DSM16365_00052	NBRC106468_02285	XSBN-2_01615	LQC2422_02843	LQC2520_00101	LQC2441_02860	LQC2320_00073	LQC2516_02831	GB91_00052
group_4214		Hypothetical protein	10	10	1	1	2767				470	470	470	LQC2485_00485	DSM16365_02891	NBRC106468_01838	XSBN-2_02839	LQC2422_02635	LQC2520_02764	LQC2441_02650	LQC2320_02723	LQC2516_02621	GB91_02796
group_4216		Hypothetical protein	10	10	1	1	2883				941	941	941	LQC2485_00578	DSM16365_02790	NBRC106468_02521	XSBN-2_01139	LQC2422_02542	LQC2520_02671	LQC2441_02556	LQC2320_02630	LQC2516_02521	GB91_02697
group_4219		Hypothetical protein	10	10	1	1	2960				1358	1358	1358	LQC2485_01520	DSM16365_01691	NBRC106468_00829	XSBN-2_00367	LQC2422_01678	LQC2520_01784	LQC2441_01693	LQC2320_01757	LQC2516_01636	GB91_01820
group_4220		Hypothetical protein	10	10	1	1	256				749	749	749	LQC2485_03213	DSM16365_00084	NBRC106468_01832	XSBN-2_01789	LQC2422_00084	LQC2520_00129	LQC2441_00099	LQC2320_00101	LQC2516_02861	GB91_00084
group_4222		Hypothetical protein	10	10	1	1	2525				365	365	365	LQC2485_02758	DSM16365_00587	NBRC106468_00756	XSBN-2_00730	LQC2422_00536	LQC2520_00609	LQC2441_00552	LQC2320_00581	LQC2516_00470	GB91_00619
group_4224		Hypothetical protein	10	10	1	1	2589				1052	1052	1052	LQC2485_02788	DSM16365_00558	NBRC106468_01632	XSBN-2_01559	LQC2422_00506	LQC2520_00580	LQC2441_00522	LQC2320_00552	LQC2516_00440	GB91_00587
group_4228		Hypothetical protein	10	10	1	1	1867				1022	1022	1022	LQC2485_01703	DSM16365_01504	NBRC106468_00407	XSBN-2_02075	LQC2422_01496	LQC2520_01603	LQC2441_01511	LQC2320_01576	LQC2516_01453	GB91_01635
group_423		Hypothetical protein	10	10	1	1	4589				2813	3005	2928	LQC2485_02148	DSM16365_01145	NBRC106468_00068	XSBN-2_00117	LQC2422_01143	LQC2520_01225	LQC2441_01158	LQC2320_01197	LQC2516_01099	GB91_01265
group_4230		Hypothetical protein	10	10	1	1	2105				923	923	923	LQC2485_00810	DSM16365_02545	NBRC106468_00354	XSBN-2_02325	LQC2422_02309	LQC2520_02427	LQC2441_02324	LQC2320_02392	LQC2516_02289	GB91_02461
group_4234		Hypothetical protein	10	10	1	1	2456				425	425	425	LQC2485_02690	DSM16365_00655	NBRC106468_00688	XSBN-2_02892	LQC2422_00603	LQC2520_00676	LQC2441_00619	LQC2320_00648	LQC2516_00538	GB91_00687
group_4236		Hypothetical protein	10	10	1	1	3032				929	929	929	LQC2485_02412	DSM16365_00937	NBRC106468_01912	XSBN-2_02603	LQC2422_00872	LQC2520_00943	LQC2441_00888	LQC2320_00915	LQC2516_00816	GB91_00988
group_4241		Hypothetical protein	10	10	1	1	3198				1001	1001	1001	LQC2485_02581	DSM16365_00768	NBRC106468_01782	XSBN-2_02999	LQC2422_00711	LQC2520_00784	LQC2441_00727	LQC2320_00756	LQC2516_00647	GB91_00812
group_4243		Putative AAA domain-containing protein	10	10	1	1	4526				1262	1262	1262	LQC2485_02124	DSM16365_01169	NBRC106468_00044	XSBN-2_00173	LQC2422_01167	LQC2520_01278	LQC2441_01182	LQC2320_01250	LQC2516_01123	GB91_01291
group_4244		Hypothetical protein	10	10	1	1	1564				2549	2549	2549	LQC2485_02210	DSM16365_01120	NBRC106468_00093	XSBN-2_00093	LQC2422_01118	LQC2520_01140	LQC2441_01133	LQC2320_01112	LQC2516_01074	GB91_01237
group_4247		Hypothetical protein	10	10	1	1	1928				854	854	854	LQC2485_01760	DSM16365_01446	NBRC106468_00464	XSBN-2_02135	LQC2422_01439	LQC2520_01546	LQC2441_01454	LQC2320_01519	LQC2516_01396	GB91_01575
group_4249		Hypothetical protein	10	10	1	1	1890				1268	1268	1268	LQC2485_01725	DSM16365_01481	NBRC106468_00429	XSBN-2_02097	LQC2422_01474	LQC2520_01581	LQC2441_01489	LQC2320_01554	LQC2516_01431	GB91_01612
group_4251		Hypothetical protein	10	10	1	1	3455				359	359	359	LQC2485_01461	DSM16365_01750	NBRC106468_00888	XSBN-2_00426	LQC2422_01737	LQC2520_01843	LQC2441_01752	LQC2320_01816	LQC2516_01695	GB91_01884
group_4252		Hypothetical protein	10	10	1	1	3119				1238	1238	1238	LQC2485_02331	DSM16365_00993	NBRC106468_01497	XSBN-2_01599	LQC2422_00954	LQC2520_01031	LQC2441_00970	LQC2320_01003	LQC2516_00898	GB91_01046
group_4256		Hypothetical protein	10	10	1	1	1162				815	815	815	LQC2485_00919	DSM16365_02431	NBRC106468_02574	XSBN-2_00925	LQC2422_02201	LQC2520_02319	LQC2441_02216	LQC2320_02284	LQC2516_02181	GB91_02346
group_4257		Hypothetical protein	10	10	1	1	2071				1250	1250	1250	LQC2485_00842	DSM16365_02512	NBRC106468_02367	XSBN-2_02295	LQC2422_02277	LQC2520_02397	LQC2441_02292	LQC2320_02362	LQC2516_02257	GB91_02429
group_4262		2-Hydroxy-1,4-benzoquinone reductase	10	10	1	1	284				602	602	602	LQC2485_03186	DSM16365_00112	NBRC106468_01805	XSBN-2_01817	LQC2422_00112	LQC2520_00156	LQC2441_00127	LQC2320_00128	LQC2516_02888	GB91_00111
group_4264		Hypothetical protein	10	10	1	1	4175				350	350	350	LQC2485_01774	DSM16365_01432	NBRC106468_00478	XSBN-2_02148	LQC2422_01424	LQC2520_01533	LQC2441_01439	LQC2320_01506	LQC2516_01381	GB91_01560
group_4269		Hypothetical protein	10	10	1	1	2586				854	854	854	LQC2485_02791	DSM16365_00555	NBRC106468_01629	XSBN-2_01556	LQC2422_00503	LQC2520_00577	LQC2441_00519	LQC2320_00549	LQC2516_00437	GB91_00584
group_4270		Hypothetical protein	10	10	1	1	503				509	509	509	LQC2485_02993	DSM16365_00315	NBRC106468_02513	XSBN-2_01024	LQC2422_00308	LQC2520_00345	LQC2441_00324	LQC2320_00317	LQC2516_00236	GB91_00310
group_4273		Hypothetical protein	10	10	1	1	1637				440	440	440	LQC2485_02417	DSM16365_00932	NBRC106468_01907	XSBN-2_02598	LQC2422_00867	LQC2520_00938	LQC2441_00883	LQC2320_00910	LQC2516_00811	GB91_00983
group_4274		Hypothetical protein	10	10	1	1	1290				341	341	341	LQC2485_01040	DSM16365_02307	NBRC106468_00552	XSBN-2_02737	LQC2422_02081	LQC2520_02199	LQC2441_02096	LQC2320_02164	LQC2516_02060	GB91_02214
group_4289		Hypothetical protein	10	10	1	1	2988				554	554	554	LQC2485_00645	DSM16365_02717	NBRC106468_01706	XSBN-2_00799	LQC2422_02474	LQC2520_02601	LQC2441_02489	LQC2320_02560	LQC2516_02454	GB91_02628
group_4291		Putative universal stress protein	10	10	1	1	1644				440	440	440	LQC2485_02421	DSM16365_00928	NBRC106468_01903	XSBN-2_02594	LQC2422_00863	LQC2520_00934	LQC2441_00879	LQC2320_00906	LQC2516_00807	GB91_00979
group_4292		Fatty acid ABC transporter ATP-binding/permease protein	10	10	1	1	871				1889	1889	1889	LQC2485_01248	DSM16365_01923	NBRC106468_01273	XSBN-2_01287	LQC2422_01881	LQC2520_01996	LQC2441_01896	LQC2320_01962	LQC2516_01852	GB91_02059
group_4294		Hypothetical protein	10	10	1	1	2708				446	446	446	LQC2485_00430	DSM16365_02948	NBRC106468_01021	XSBN-2_02781	LQC2422_02689	LQC2520_02818	LQC2441_02704	LQC2320_02777	LQC2516_02676	GB91_02856
group_4298		Putative ABC transporter ATP-binding protein	10	10	1	1	2170				1781	1781	1781	LQC2485_00754	DSM16365_02602	NBRC106468_00297	XSBN-2_02383	LQC2422_02365	LQC2520_02483	LQC2441_02380	LQC2320_02448	LQC2516_02345	GB91_02524
group_4301		Hypothetical protein	10	10	1	1	514				971	971	971	LQC2485_02984	DSM16365_00325	NBRC106468_02581	XSBN-2_01015	LQC2422_00317	LQC2520_00354	LQC2441_00333	LQC2320_00326	LQC2516_00245	GB91_00321
group_4302		Hypothetical protein	10	10	1	1	4482				2645	2645	2645	LQC2485_02076	DSM16365_01216	NBRC106468_01223	XSBN-2_00211	LQC2422_01215	LQC2520_01326	LQC2441_01230	LQC2320_01298	LQC2516_01171	GB91_01344
group_4303		Nucleobase transporter PlUacP	10	10	1	1	1260				1340	1340	1340	LQC2485_01011	DSM16365_02336	NBRC106468_00581	XSBN-2_02708	LQC2422_02110	LQC2520_02228	LQC2441_02125	LQC2320_02193	LQC2516_02089	GB91_02244
group_4306		Hypothetical protein	10	10	1	1	1253				668	668	668	LQC2485_01005	DSM16365_02342	NBRC106468_00587	XSBN-2_02702	LQC2422_02116	LQC2520_02234	LQC2441_02131	LQC2320_02199	LQC2516_02095	GB91_02251
group_4308		Hypothetical protein	10	10	1	1	870				971	971	971	LQC2485_01249	DSM16365_01922	NBRC106468_01274	XSBN-2_01286	LQC2422_01880	LQC2520_01995	LQC2441_01895	LQC2320_01961	LQC2516_01851	GB91_02058
group_4310		Hypothetical protein	10	10	1	1	4204				2561	2561	2561	LQC2485_01802	DSM16365_01406	NBRC106468_00505	XSBN-2_02175	LQC2422_01397	LQC2520_01507	LQC2441_01412	LQC2320_01479	LQC2516_01354	GB91_01532
group_4312		Hypothetical protein	10	10	1	1	4466				539	539	539	LQC2485_02060	DSM16365_01232	NBRC106468_01207	XSBN-2_00227	LQC2422_01231	LQC2520_01342	LQC2441_01246	LQC2320_01314	LQC2516_01187	GB91_01360
group_4314		Hypothetical protein	10	10	1	1	2190				1328	1328	1328	LQC2485_00738	DSM16365_02618	NBRC106468_00281	XSBN-2_02400	LQC2422_02381	LQC2520_02503	LQC2441_02396	LQC2320_02468	LQC2516_02361	GB91_02542
group_4317		Hypothetical protein	10	10	1	1	2305				305	305	305	LQC2485_01593	DSM16365_01616	NBRC106468_01975	XSBN-2_00641	LQC2422_01606	LQC2520_01712	LQC2441_01621	LQC2320_01685	LQC2516_01563	GB91_01747
group_4318		Hypothetical protein	10	10	1	1	1590				737	737	737	LQC2485_02550	DSM16365_00799	NBRC106468_01390	XSBN-2_02464	LQC2422_00742	LQC2520_00815	LQC2441_00758	LQC2320_00787	LQC2516_00678	GB91_00844
group_4322		Hypothetical protein	10	10	1	1	1672				638	638	638	LQC2485_02449	DSM16365_00903	NBRC106468_01878	XSBN-2_02565	LQC2422_00836	LQC2520_00910	LQC2441_00852	LQC2320_00882	LQC2516_00779	GB91_00949
group_4323		Hypothetical protein	10	10	1	1	672				764	764	764	LQC2485_02874	DSM16365_00472	NBRC106468_01544	XSBN-2_01482	LQC2422_00423	LQC2520_00495	LQC2441_00439	LQC2320_00467	LQC2516_00354	GB91_00439
group_4329		Hypothetical protein	10	10	1	1	2196				395	395	395	LQC2485_00732	DSM16365_02624	NBRC106468_00275	XSBN-2_02406	LQC2422_02387	LQC2520_02509	LQC2441_02402	LQC2320_02474	LQC2516_02367	GB91_02548
group_4332		Hypothetical protein	10	10	1	1	502				368	368	368	LQC2485_02994	DSM16365_00314	NBRC106468_02512	XSBN-2_01025	LQC2422_00307	LQC2520_00344	LQC2441_00323	LQC2320_00316	LQC2516_00235	GB91_00309
group_4333		Hypothetical protein	10	10	1	1	3405				506	506	506	LQC2485_01508	DSM16365_01703	NBRC106468_00841	XSBN-2_00379	LQC2422_01690	LQC2520_01796	LQC2441_01705	LQC2320_01769	LQC2516_01648	GB91_01831
group_4337		Hypothetical protein	10	10	1	1	1157				548	551	550	LQC2485_00914	DSM16365_02436	NBRC106468_02569	XSBN-2_00930	LQC2422_02206	LQC2520_02324	LQC2441_02221	LQC2320_02289	LQC2516_02186	GB91_02352
group_435		Hypothetical protein	10	10	1	1	1512				119	119	119	LQC2485_02261	DSM16365_01069	NBRC106468_00144	XSBN-2_00044	LQC2422_01069	LQC2520_01090	LQC2441_01085	LQC2320_01062	LQC2516_01024	GB91_01186
group_4350		Hypothetical protein	10	10	1	1	1170				875	875	875	LQC2485_00928	DSM16365_02419	NBRC106468_00664	XSBN-2_02625	LQC2422_02193	LQC2520_02311	LQC2441_02208	LQC2320_02276	LQC2516_02172	GB91_02334
group_4351		Hypothetical protein	10	10	1	1	2901				668	668	668	LQC2485_00602	DSM16365_02764	NBRC106468_02428	XSBN-2_00842	LQC2422_02517	LQC2520_02647	LQC2441_02532	LQC2320_02606	LQC2516_02497	GB91_02678
group_4352		Hypothetical protein	10	10	1	1	3196				764	764	764	LQC2485_02579	DSM16365_00770	NBRC106468_01784	XSBN-2_03001	LQC2422_00713	LQC2520_00786	LQC2441_00729	LQC2320_00758	LQC2516_00649	GB91_00814
group_4353		Hypothetical protein	10	10	1	1	3493				320	320	320	LQC2485_01415	DSM16365_01810	NBRC106468_02204	XSBN-2_01176	LQC2422_01770	LQC2520_01876	LQC2441_01785	LQC2320_01849	LQC2516_01741	GB91_01946
group_436		Hypothetical protein	10	10	1	1	71				2114	2399	2370	LQC2485_02278	DSM16365_01052	NBRC106468_00161	XSBN-2_00026	LQC2422_00998	LQC2520_01075	LQC2441_01014	LQC2320_01047	LQC2516_00951	GB91_01105
group_4361		Hypothetical protein	10	10	1	1	605				944	944	944	LQC2485_02943	DSM16365_00399	NBRC106468_02021	XSBN-2_00502	LQC2422_00358	LQC2520_00430	LQC2441_00374	LQC2320_00402	LQC2516_00286	GB91_00365
group_4364		Hypothetical protein	10	10	1	1	1283				347	347	347	LQC2485_01033	DSM16365_02314	NBRC106468_00559	XSBN-2_02730	LQC2422_02088	LQC2520_02206	LQC2441_02103	LQC2320_02171	LQC2516_02067	GB91_02221
group_4365		Hypothetical protein	10	10	1	1	4667				3287	3308	3297	LQC2485_02162	DSM16365_01130	NBRC106468_00083	XSBN-2_00103	LQC2422_01129	LQC2520_01150	LQC2441_01144	LQC2320_01122	LQC2516_01085	GB91_01248
group_4368		Hypothetical protein	10	10	1	1	750				401	401	401	LQC2485_02843	DSM16365_00503	NBRC106468_01513	XSBN-2_01513	LQC2422_00451	LQC2520_00523	LQC2441_00467	LQC2320_00495	LQC2516_00385	GB91_00524
group_4369		Hypothetical protein	10	10	1	1	2239				662	662	662	LQC2485_00691	DSM16365_02666	NBRC106468_00234	XSBN-2_01076	LQC2422_02428	LQC2520_02547	LQC2441_02443	LQC2320_02512	LQC2516_02408	GB91_02593
group_4370		Hypothetical protein	10	10	1	1	2390				656	656	656	LQC2485_02634	DSM16365_00711	NBRC106468_01320	XSBN-2_02950	LQC2422_00658	LQC2520_00735	LQC2441_00674	LQC2320_00707	LQC2516_00594	GB91_00748
group_4372		Hypothetical protein	10	10	1	1	2161				593	593	593	LQC2485_00763	DSM16365_02593	NBRC106468_00306	XSBN-2_02374	LQC2422_02356	LQC2520_02474	LQC2441_02371	LQC2320_02439	LQC2516_02336	GB91_02515
group_4379		Hypothetical protein	10	10	1	1	1682				2810	2810	2810	LQC2485_02458	DSM16365_00894	NBRC106468_02337	XSBN-2_02556	LQC2422_00827	LQC2520_00901	LQC2441_00843	LQC2320_00873	LQC2516_00770	GB91_00939
group_438		Hypothetical protein	10	10	1	1	30				542	542	542	LQC2485_02317	DSM16365_01013	NBRC106468_00200	XSBN-2_01766	LQC2422_00958	LQC2520_01035	LQC2441_00974	LQC2320_01007	LQC2516_00912	GB91_01066
group_4380		Hypothetical protein	10	10	1	1	2741				953	953	953	LQC2485_00461	DSM16365_02916	NBRC106468_02737	XSBN-2_02812	LQC2422_02658	LQC2520_02787	LQC2441_02673	LQC2320_02746	LQC2516_02645	GB91_02824
group_4382		Hypothetical protein	10	10	1	1	2260				1259	1271	1263	LQC2485_00674	DSM16365_02683	NBRC106468_00217	XSBN-2_01058	LQC2422_02445	LQC2520_02565	LQC2441_02460	LQC2320_02530	LQC2516_02425	GB91_02613
group_4384		Acetyltransferase	10	10	1	1	2892				551	551	551	LQC2485_00593	DSM16365_02774	NBRC106468_02836	XSBN-2_01147	LQC2422_02527	LQC2520_02656	LQC2441_02541	LQC2320_02615	LQC2516_02506	GB91_02687
group_4385		Hypothetical protein	10	10	1	1	2961				1586	1586	1586	LQC2485_01521	DSM16365_01690	NBRC106468_00828	XSBN-2_00366	LQC2422_01677	LQC2520_01783	LQC2441_01692	LQC2320_01756	LQC2516_01635	GB91_01819
group_4387		Hypothetical protein	10	10	1	1	1173				455	455	455	LQC2485_00931	DSM16365_02416	NBRC106468_00661	XSBN-2_02628	LQC2422_02190	LQC2520_02308	LQC2441_02205	LQC2320_02273	LQC2516_02169	GB91_02331
group_4392		Hypothetical protein	10	10	1	1	673				458	458	458	LQC2485_02871	DSM16365_00475	NBRC106468_01541	XSBN-2_01485	LQC2422_00424	LQC2520_00496	LQC2441_00440	LQC2320_00468	LQC2516_00357	GB91_00442
group_4394		Hypothetical protein	10	10	1	1	1293				524	524	524	LQC2485_01043	DSM16365_02304	NBRC106468_00549	XSBN-2_02740	LQC2422_02078	LQC2520_02196	LQC2441_02093	LQC2320_02161	LQC2516_02057	GB91_02211
group_4398		Hypothetical protein	10	10	1	1	1208				380	380	380	LQC2485_00964	DSM16365_02383	NBRC106468_00628	XSBN-2_02661	LQC2422_02157	LQC2520_02275	LQC2441_02172	LQC2320_02240	LQC2516_02136	GB91_02295
group_4402		Putative glutamine amidotransferase	10	10	1	1	276				740	740	740	LQC2485_03194	DSM16365_00104	NBRC106468_01813	XSBN-2_01809	LQC2422_00104	LQC2520_00148	LQC2441_00119	LQC2320_00120	LQC2516_02880	GB91_00103
group_4405		Hypothetical protein	10	10	1	1	2172				596	596	596	LQC2485_00752	DSM16365_02604	NBRC106468_00295	XSBN-2_02385	LQC2422_02367	LQC2520_02485	LQC2441_02382	LQC2320_02450	LQC2516_02347	GB91_02526
group_441		Hypothetical protein	10	10	1	1	3138				584	1025	980	LQC2485_02349	DSM16365_00975	NBRC106468_01479	XSBN-2_01581	LQC2422_00936	LQC2520_01013	LQC2441_00952	LQC2320_00985	LQC2516_00880	GB91_01026
group_4410		Putative ABC transporter ATP-binding protein	10	10	1	1	440				659	659	659	LQC2485_03048	DSM16365_00253	NBRC106468_00929	XSBN-2_01951	LQC2422_00253	LQC2520_00285	LQC2441_00269	LQC2320_00257	LQC2516_00181	GB91_00253
group_4414		Hypothetical protein	10	10	1	1	546				1154	1154	1154	LQC2485_02978	DSM16365_00350	NBRC106468_02614	XSBN-2_00994	LQC2422_00323	LQC2520_00373	LQC2441_00339	LQC2320_00345	LQC2516_00251	GB91_00328
group_4415		Hypothetical protein	10	10	1	1	4134				1325	1325	1325	LQC2485_00293	DSM16365_00033	NBRC106468_02479	XSBN-2_00911	LQC2422_02824	LQC2520_00082	LQC2441_02841	LQC2320_00054	LQC2516_02812	GB91_00034
group_4416		Calcium-transporting ATPase 1	10	10	1	1	2765				2612	2612	2612	LQC2485_00483	DSM16365_02893	NBRC106468_02423	XSBN-2_02837	LQC2422_02637	LQC2520_02766	LQC2441_02652	LQC2320_02725	LQC2516_02623	GB91_02798
group_4419		Acetyltransferase	10	10	1	1	4187				434	434	434	LQC2485_01787	DSM16365_01420	NBRC106468_00491	XSBN-2_02161	LQC2422_01412	LQC2520_01521	LQC2441_01427	LQC2320_01494	LQC2516_01369	GB91_01548
group_4423		Hypothetical protein	10	10	1	1	1899				944	944	944	LQC2485_01734	DSM16365_01472	NBRC106468_00438	XSBN-2_02106	LQC2422_01465	LQC2520_01572	LQC2441_01480	LQC2320_01545	LQC2516_01422	GB91_01603
group_4424		Hypothetical protein	10	10	1	1	2085				473	473	473	LQC2485_00830	DSM16365_02524	NBRC106468_02355	XSBN-2_02306	LQC2422_02289	LQC2520_02408	LQC2441_02304	LQC2320_02373	LQC2516_02269	GB91_02442
group_4429		Hypothetical protein	10	10	1	1	2717				1193	1205	1197	LQC2485_00438	DSM16365_02940	NBRC106468_01013	XSBN-2_02789	LQC2422_02681	LQC2520_02810	LQC2441_02696	LQC2320_02769	LQC2516_02668	GB91_02847
group_443		Hypothetical protein	10	10	1	1	3140				818	1448	1385	LQC2485_02350	DSM16365_00974	NBRC106468_01478	XSBN-2_01580	LQC2422_00935	LQC2520_01012	LQC2441_00951	LQC2320_00984	LQC2516_00879	GB91_01024
group_4430		Hypothetical protein	10	10	1	1	1932				407	407	407	LQC2485_01763	DSM16365_01442	NBRC106468_00468	XSBN-2_02138	LQC2422_01436	LQC2520_01543	LQC2441_01451	LQC2320_01516	LQC2516_01393	GB91_01572
group_4431		Hypothetical protein	10	10	1	1	2289				2564	2564	2564	LQC2485_01609	DSM16365_01600	NBRC106468_01991	XSBN-2_00625	LQC2422_01590	LQC2520_01696	LQC2441_01605	LQC2320_01669	LQC2516_01547	GB91_01731
group_4435		Acetyltransferase	10	10	1	1	2059				527	527	527	LQC2485_00852	DSM16365_02501	NBRC106468_02644	XSBN-2_02286	LQC2422_02268	LQC2520_02386	LQC2441_02283	LQC2320_02351	LQC2516_02248	GB91_02420
group_4438		Hypothetical protein	10	10	1	1	3427				998	998	998	LQC2485_01487	DSM16365_01724	NBRC106468_00862	XSBN-2_00400	LQC2422_01711	LQC2520_01817	LQC2441_01726	LQC2320_01790	LQC2516_01669	GB91_01854
group_4441		Hypothetical protein	10	10	1	1	2238				2189	2189	2189	LQC2485_00692	DSM16365_02665	NBRC106468_00235	XSBN-2_01077	LQC2422_02427	LQC2520_02546	LQC2441_02442	LQC2320_02511	LQC2516_02407	GB91_02592
group_4442		Hypothetical protein	10	10	1	1	2313				629	629	629	LQC2485_01585	DSM16365_01624	NBRC106468_01967	XSBN-2_00649	LQC2422_01614	LQC2520_01719	LQC2441_01629	LQC2320_01692	LQC2516_01571	GB91_01754
group_4444		Hypothetical protein	10	10	1	1	4374				1058	1058	1058	LQC2485_01969	DSM16365_01328	NBRC106468_01642	XSBN-2_00318	LQC2422_01322	LQC2520_01432	LQC2441_01337	LQC2320_01404	LQC2516_01279	GB91_01456
group_4446		Hypothetical protein	10	10	1	1	2459				587	587	587	LQC2485_02693	DSM16365_00652	NBRC106468_00691	XSBN-2_02889	LQC2422_00600	LQC2520_00673	LQC2441_00616	LQC2320_00645	LQC2516_00535	GB91_00684
group_4447		Hypothetical protein	10	10	1	1	2281				1097	1097	1097	LQC2485_01616	DSM16365_01592	NBRC106468_01453	XSBN-2_00618	LQC2422_01583	LQC2520_01689	LQC2441_01598	LQC2320_01662	LQC2516_01540	GB91_01724
group_4450		Hypothetical protein	10	10	1	1	4484				455	455	455	LQC2485_02078	DSM16365_01214	NBRC106468_01225	XSBN-2_00209	LQC2422_01213	LQC2520_01324	LQC2441_01228	LQC2320_01296	LQC2516_01169	GB91_01342
group_4451		Hypothetical protein	10	10	1	1	1670				548	551	550	LQC2485_02447	DSM16365_00905	NBRC106468_01880	XSBN-2_02567	LQC2422_00838	LQC2520_00912	LQC2441_00854	LQC2320_00884	LQC2516_00781	GB91_00951
group_4453		Hypothetical protein	10	10	1	1	4210				386	386	386	LQC2485_01808	DSM16365_01400	NBRC106468_00511	XSBN-2_02181	LQC2422_01391	LQC2520_01501	LQC2441_01406	LQC2320_01473	LQC2516_01348	GB91_01526
group_4462		Hypothetical protein	10	10	1	1	2753				503	503	503	LQC2485_00471	DSM16365_02905	NBRC106468_02411	XSBN-2_02825	LQC2422_02649	LQC2520_02778	LQC2441_02664	LQC2320_02737	LQC2516_02635	GB91_02810
group_4463		Hypothetical protein	10	10	1	1	1656				1319	1319	1319	LQC2485_02431	DSM16365_00918	NBRC106468_01893	XSBN-2_02580	LQC2422_00854	LQC2520_00925	LQC2441_00870	LQC2320_00897	LQC2516_00797	GB91_00964
group_4465		Hypothetical protein	10	10	1	1	1850				1691	1691	1691	LQC2485_01686	DSM16365_01521	NBRC106468_00390	XSBN-2_00548	LQC2422_01513	LQC2520_01619	LQC2441_01528	LQC2320_01592	LQC2516_01470	GB91_01651
group_4468		N-acetyldiaminopimelate deacetylase	10	10	1	1	3501				1154	1154	1154	LQC2485_01407	DSM16365_01818	NBRC106468_02196	XSBN-2_01184	LQC2422_01778	LQC2520_01884	LQC2441_01793	LQC2320_01857	LQC2516_01749	GB91_01954
group_4469		Hypothetical protein	10	10	1	1	1404				1190	1190	1190	LQC2485_01137	DSM16365_02207	NBRC106468_02625	XSBN-2_01402	LQC2422_01984	LQC2520_02102	LQC2441_01999	LQC2320_02067	LQC2516_01963	GB91_02106
group_447		Hypothetical protein	10	10	1	1	3165				680	1079	999	LQC2485_02374	DSM16365_00949	NBRC106468_02649	XSBN-2_01736	LQC2422_00911	LQC2520_00988	LQC2441_00927	LQC2320_00960	LQC2516_00855	GB91_01000
group_4472		Hypothetical protein	10	10	1	1	3150				2342	2363	2358	LQC2485_02359	DSM16365_00966	NBRC106468_01470	XSBN-2_01572	LQC2422_00926	LQC2520_01004	LQC2441_00942	LQC2320_00976	LQC2516_00870	GB91_01015
group_4473		Hypothetical protein	10	10	1	1	2895				356	356	356	LQC2485_00596	DSM16365_02771	NBRC106468_02839	XSBN-2_01150	LQC2422_02524	LQC2520_02653	LQC2441_02538	LQC2320_02612	LQC2516_02503	GB91_02684
group_4476		Hypothetical protein	10	10	1	1	4223				752	752	752	LQC2485_01821	DSM16365_01387	NBRC106468_00524	XSBN-2_02194	LQC2422_01378	LQC2520_01488	LQC2441_01393	LQC2320_01460	LQC2516_01335	GB91_01513
group_4478		Hypothetical protein	10	10	1	1	4197				371	371	371	LQC2485_01797	DSM16365_01411	NBRC106468_00500	XSBN-2_02170	LQC2422_01402	LQC2520_01512	LQC2441_01417	LQC2320_01485	LQC2516_01359	GB91_01538
group_4480		Hypothetical protein	10	10	1	1	4467				956	956	956	LQC2485_02061	DSM16365_01231	NBRC106468_01208	XSBN-2_00226	LQC2422_01230	LQC2520_01341	LQC2441_01245	LQC2320_01313	LQC2516_01186	GB91_01359
group_4488		Hypothetical protein	10	10	1	1	4148				467	467	467	LQC2485_00283	DSM16365_00040	NBRC106468_02472	XSBN-2_01605	LQC2422_02833	LQC2520_00091	LQC2441_02850	LQC2320_00063	LQC2516_02821	GB91_00042
group_4489		Putative oxidoreductase	10	10	1	1	2231				746	746	746	LQC2485_00699	DSM16365_02658	NBRC106468_00242	XSBN-2_01084	LQC2422_02420	LQC2520_02539	LQC2441_02435	LQC2320_02504	LQC2516_02400	GB91_02585
group_449		Hypothetical protein	10	10	1	1	3167				1286	1289	1287	LQC2485_02376	DSM16365_00947	NBRC106468_02651	XSBN-2_01738	LQC2422_00909	LQC2520_00986	LQC2441_00925	LQC2320_00958	LQC2516_00853	GB91_00998
group_4492		Hypothetical protein	10	10	1	1	2418				818	818	818	LQC2485_02656	DSM16365_00690	NBRC106468_01299	XSBN-2_02927	LQC2422_00636	LQC2520_00709	LQC2441_00652	LQC2320_00681	LQC2516_00572	GB91_00722
group_4493		Hypothetical protein	10	10	1	1	2197				632	632	632	LQC2485_00731	DSM16365_02625	NBRC106468_00274	XSBN-2_02407	LQC2422_02388	LQC2520_02510	LQC2441_02403	LQC2320_02475	LQC2516_02368	GB91_02549
group_4494		Hypothetical protein	10	10	1	1	2072				1295	1295	1295	LQC2485_00841	DSM16365_02513	NBRC106468_02366	XSBN-2_02296	LQC2422_02278	LQC2520_02398	LQC2441_02293	LQC2320_02363	LQC2516_02258	GB91_02430
group_4496		Hypothetical protein	10	10	1	1	4173				1349	1349	1349	LQC2485_01772	DSM16365_01434	NBRC106468_00476	XSBN-2_02146	LQC2422_01426	LQC2520_01535	LQC2441_01441	LQC2320_01508	LQC2516_01383	GB91_01562
group_4497		Putative ABC transporter ATP-binding protein	10	10	1	1	2171				1724	1724	1724	LQC2485_00753	DSM16365_02603	NBRC106468_00296	XSBN-2_02384	LQC2422_02366	LQC2520_02484	LQC2441_02381	LQC2320_02449	LQC2516_02346	GB91_02525
group_4499		Hypothetical protein	10	10	1	1	686				434	434	434	LQC2485_02858	DSM16365_00488	NBRC106468_01528	XSBN-2_01498	LQC2422_00437	LQC2520_00509	LQC2441_00453	LQC2320_00481	LQC2516_00370	GB91_00455
group_450		Hypothetical protein	10	10	1	1	3169				1088	1088	1088	LQC2485_02378	DSM16365_00945	NBRC106468_02653	XSBN-2_01740	LQC2422_00907	LQC2520_00984	LQC2441_00923	LQC2320_00956	LQC2516_00851	GB91_00996
group_4500		Hypothetical protein	10	10	1	1	3120				1055	1055	1055	LQC2485_02332	DSM16365_00992	NBRC106468_01496	XSBN-2_01598	LQC2422_00953	LQC2520_01030	LQC2441_00969	LQC2320_01002	LQC2516_00897	GB91_01045
group_4501		Hypothetical protein	10	10	1	1	4468				887	887	887	LQC2485_02062	DSM16365_01230	NBRC106468_01209	XSBN-2_00225	LQC2422_01229	LQC2520_01340	LQC2441_01244	LQC2320_01312	LQC2516_01185	GB91_01358
group_4506		Hypothetical protein	10	10	1	1	2520				680	680	680	LQC2485_02753	DSM16365_00592	NBRC106468_00751	XSBN-2_00725	LQC2422_00541	LQC2520_00614	LQC2441_00557	LQC2320_00586	LQC2516_00475	GB91_00624
group_4507		NADH dehydrogenase-like protein	10	10	1	1	454				1202	1202	1202	LQC2485_03035	DSM16365_00266	NBRC106468_00916	XSBN-2_01964	LQC2422_00266	LQC2520_00299	LQC2441_00282	LQC2320_00271	LQC2516_00194	GB91_00267
group_4509		Hypothetical protein	10	10	1	1	2241				314	314	314	LQC2485_00689	DSM16365_02668	NBRC106468_00232	XSBN-2_01074	LQC2422_02430	LQC2520_02549	LQC2441_02445	LQC2320_02514	LQC2516_02410	GB91_02595
group_4511		Hypothetical protein	10	10	1	1	2579				1019	1019	1019	LQC2485_02798	DSM16365_00548	NBRC106468_01622	XSBN-2_01549	LQC2422_00496	LQC2520_00570	LQC2441_00512	LQC2320_00542	LQC2516_00430	GB91_00577
group_4515		Hypothetical protein	10	10	1	1	2169				1190	1190	1190	LQC2485_00755	DSM16365_02601	NBRC106468_00298	XSBN-2_02382	LQC2422_02364	LQC2520_02482	LQC2441_02379	LQC2320_02447	LQC2516_02344	GB91_02523
group_4517		Hypothetical protein	10	10	1	1	2297				785	785	785	LQC2485_01601	DSM16365_01608	NBRC106468_01983	XSBN-2_00633	LQC2422_01598	LQC2520_01704	LQC2441_01613	LQC2320_01677	LQC2516_01555	GB91_01739
group_4521		Hypothetical protein	10	10	1	1	4290				857	857	857	LQC2485_01832	DSM16365_01374	NBRC106468_01550	XSBN-2_02205	LQC2422_01367	LQC2520_01477	LQC2441_01382	LQC2320_01449	LQC2516_01324	GB91_01502
group_4526		Hypothetical protein	10	10	1	1	4214				1079	1079	1079	LQC2485_01812	DSM16365_01396	NBRC106468_00515	XSBN-2_02185	LQC2422_01387	LQC2520_01497	LQC2441_01402	LQC2320_01469	LQC2516_01344	GB91_01522
group_4529		Hypothetical protein	10	10	1	1	3205				1232	1232	1232	LQC2485_02588	DSM16365_00761	NBRC106468_01775	XSBN-2_02992	LQC2422_00704	LQC2520_00777	LQC2441_00720	LQC2320_00749	LQC2516_00640	GB91_00805
group_4531		Putative HTH-type transcriptional regulator	10	10	1	1	2258				368	368	368	LQC2485_00676	DSM16365_02681	NBRC106468_00219	XSBN-2_01060	LQC2422_02443	LQC2520_02563	LQC2441_02458	LQC2320_02528	LQC2516_02423	GB91_02611
group_4533		Hypothetical protein	10	10	1	1	1585				794	794	794	LQC2485_02555	DSM16365_00794	NBRC106468_01395	XSBN-2_02459	LQC2422_00737	LQC2520_00810	LQC2441_00753	LQC2320_00782	LQC2516_00673	GB91_00839
group_4545		Hypothetical protein	10	10	1	1	3449				647	647	647	LQC2485_01467	DSM16365_01744	NBRC106468_00882	XSBN-2_00420	LQC2422_01731	LQC2520_01837	LQC2441_01746	LQC2320_01810	LQC2516_01689	GB91_01878
group_4546		Hypothetical protein	10	10	1	1	2916				638	638	638	LQC2485_00615	DSM16365_02750	NBRC106468_02442	XSBN-2_00829	LQC2422_02504	LQC2520_02633	LQC2441_02519	LQC2320_02592	LQC2516_02484	GB91_02661
group_4548		Hypothetical protein	10	10	1	1	3485				392	392	392	LQC2485_01421	DSM16365_01804	NBRC106468_02210	XSBN-2_01170	LQC2422_01764	LQC2520_01870	LQC2441_01779	LQC2320_01843	LQC2516_01735	GB91_01938
group_455		Hypothetical protein	10	10	1	1	1647				1022	1334	1302	LQC2485_02423	DSM16365_00926	NBRC106468_01901	XSBN-2_02588	LQC2422_00862	LQC2520_00933	LQC2441_00878	LQC2320_00905	LQC2516_00805	GB91_00973
group_4551		Hypothetical protein	10	10	1	1	2792				374	374	374	LQC2485_00510	DSM16365_02866	NBRC106468_01862	XSBN-2_02863	LQC2422_02610	LQC2520_02739	LQC2441_02624	LQC2320_02698	LQC2516_02596	GB91_02772
group_4552		Hypothetical protein	10	10	1	1	2747				335	335	335	LQC2485_00465	DSM16365_02912	NBRC106468_02733	XSBN-2_02819	LQC2422_02655	LQC2520_02784	LQC2441_02670	LQC2320_02743	LQC2516_02641	GB91_02817
group_4557		Multidrug efflux system ATP-binding protein	10	10	1	1	311				917	917	917	LQC2485_03162	DSM16365_00137	NBRC106468_02049	XSBN-2_01841	LQC2422_00135	LQC2520_00179	LQC2441_00150	LQC2320_00151	LQC2516_02911	GB91_00136
group_4558		Hypothetical protein	10	10	1	1	3778				482	482	482	LQC2485_00337	DSM16365_03044	NBRC106468_01111	XSBN-2_00867	LQC2422_02782	LQC2520_00038	LQC2441_02799	LQC2320_00010	LQC2516_02769	GB91_02936
group_4560		Hypothetical protein	10	10	1	1	278				470	470	470	LQC2485_03192	DSM16365_00106	NBRC106468_01811	XSBN-2_01811	LQC2422_00106	LQC2520_00150	LQC2441_00121	LQC2320_00122	LQC2516_02882	GB91_00105
group_4562		Hypothetical protein	10	10	1	1	755				2849	2849	2849	LQC2485_02847	DSM16365_00499	NBRC106468_01517	XSBN-2_01509	LQC2422_00447	LQC2520_00519	LQC2441_00463	LQC2320_00491	LQC2516_00381	GB91_00519
group_4563		Hypothetical protein	10	10	1	1	83				512	512	512	LQC2485_02267	DSM16365_01063	NBRC106468_00150	XSBN-2_00038	LQC2422_01009	LQC2520_01086	LQC2441_01025	LQC2320_01058	LQC2516_00962	GB91_01116
group_4564		Hypothetical protein	10	10	1	1	2915				317	317	317	LQC2485_00616	DSM16365_02749	NBRC106468_02443	XSBN-2_00828	LQC2422_02503	LQC2520_02632	LQC2441_02518	LQC2320_02591	LQC2516_02483	GB91_02660
group_4565		Hypothetical protein	10	10	1	1	1789				1214	1214	1214	LQC2485_01628	DSM16365_01580	NBRC106468_01441	XSBN-2_00606	LQC2422_01571	LQC2520_01677	LQC2441_01586	LQC2320_01650	LQC2516_01528	GB91_01709
group_4566		Hypothetical protein	10	10	1	1	358				842	842	842	LQC2485_03127	DSM16365_00175	NBRC106468_01007	XSBN-2_01875	LQC2422_00174	LQC2520_00208	LQC2441_00190	LQC2320_00180	LQC2516_00102	GB91_00174
group_4568		Hypothetical protein	10	10	1	1	1363				218	218	218	LQC2485_01100	DSM16365_02244	NBRC106468_02149	XSBN-2_01439	LQC2422_02021	LQC2520_02139	LQC2441_02036	LQC2320_02104	LQC2516_02000	GB91_02146
group_4569		Hypothetical protein	10	10	1	1	3215				551	557	554	LQC2485_02597	DSM16365_00752	NBRC106468_01766	XSBN-2_02983	LQC2422_00695	LQC2520_00768	LQC2441_00711	LQC2320_00740	LQC2516_00631	GB91_00796
group_4571		Hypothetical protein	10	10	1	1	2076				242	242	242	LQC2485_00837	DSM16365_02517	NBRC106468_02362	XSBN-2_02300	LQC2422_02282	LQC2520_02402	LQC2441_02297	LQC2320_02367	LQC2516_02262	GB91_02434
group_4573		Hypothetical protein	10	10	1	1	1930				1523	1523	1523	LQC2485_01761	DSM16365_01445	NBRC106468_00465	XSBN-2_02136	LQC2422_01438	LQC2520_01545	LQC2441_01453	LQC2320_01518	LQC2516_01395	GB91_01574
group_4574		Hypothetical protein	10	10	1	1	3210				473	473	473	LQC2485_02593	DSM16365_00756	NBRC106468_01770	XSBN-2_02987	LQC2422_00699	LQC2520_00772	LQC2441_00715	LQC2320_00744	LQC2516_00635	GB91_00800
group_4576		Hypothetical protein	10	10	1	1	2807				668	668	668	LQC2485_00522	DSM16365_02854	NBRC106468_01874	XSBN-2_02875	LQC2422_02598	LQC2520_02727	LQC2441_02612	LQC2320_02686	LQC2516_02584	GB91_02759
group_4578		Hypothetical protein	10	10	1	1	506				455	455	455	LQC2485_02990	DSM16365_00318	NBRC106468_02516	XSBN-2_01021	LQC2422_00311	LQC2520_00348	LQC2441_00327	LQC2320_00320	LQC2516_00239	GB91_00314
group_4582		Hypothetical protein	10	10	1	1	73				803	803	803	LQC2485_02277	DSM16365_01053	NBRC106468_00160	XSBN-2_00028	LQC2422_00999	LQC2520_01076	LQC2441_01015	LQC2320_01048	LQC2516_00952	GB91_01106
group_4583		Hypothetical protein	10	10	1	1	2444				1529	1532	1529	LQC2485_02678	DSM16365_00667	NBRC106468_00676	XSBN-2_02904	LQC2422_00614	LQC2520_00687	LQC2441_00630	LQC2320_00659	LQC2516_00550	GB91_00700
group_4587		Hypothetical protein	10	10	1	1	2203				803	803	803	LQC2485_00726	DSM16365_02631	NBRC106468_00269	XSBN-2_02413	LQC2422_02393	LQC2520_02515	LQC2441_02408	LQC2320_02480	LQC2516_02373	GB91_02555
group_4589		Hypothetical protein	10	10	1	1	433				287	287	287	LQC2485_03055	DSM16365_00246	NBRC106468_00936	XSBN-2_01944	LQC2422_00246	LQC2520_00278	LQC2441_00262	LQC2320_00250	LQC2516_00174	GB91_00246
group_4590		Hypothetical protein	10	10	1	1	42				719	719	719	LQC2485_02306	DSM16365_01024	NBRC106468_00189	XSBN-2_02045	LQC2422_00970	LQC2520_01047	LQC2441_00986	LQC2320_01019	LQC2516_00923	GB91_01077
group_4592		Hypothetical protein	10	10	1	1	417				410	410	410	LQC2485_03071	DSM16365_00230	NBRC106468_00952	XSBN-2_01928	LQC2422_00230	LQC2520_00262	LQC2441_00246	LQC2320_00234	LQC2516_00158	GB91_00230
group_4593		Putative oxidoreductase	10	10	1	1	301				1109	1109	1109	LQC2485_03173	DSM16365_00127	NBRC106468_02060	XSBN-2_01830	LQC2422_00125	LQC2520_00169	LQC2441_00140	LQC2320_00141	LQC2516_02901	GB91_00125
group_4594		Hypothetical protein	10	10	1	1	430				254	254	254	LQC2485_03058	DSM16365_00243	NBRC106468_00939	XSBN-2_01941	LQC2422_00243	LQC2520_00275	LQC2441_00259	LQC2320_00247	LQC2516_00171	GB91_00243
group_4596		Hypothetical protein	10	10	1	1	3410				1454	1454	1454	LQC2485_01503	DSM16365_01708	NBRC106468_00846	XSBN-2_00384	LQC2422_01695	LQC2520_01801	LQC2441_01710	LQC2320_01774	LQC2516_01653	GB91_01836
group_4598		Hypothetical protein	10	10	1	1	2824				260	260	260	LQC2485_00536	DSM16365_02837	NBRC106468_02445	XSBN-2_01096	LQC2422_02584	LQC2520_02712	LQC2441_02598	LQC2320_02671	LQC2516_02570	GB91_02741
group_4600		Hypothetical protein	10	10	1	1	2517				632	632	632	LQC2485_02750	DSM16365_00595	NBRC106468_00748	XSBN-2_00722	LQC2422_00544	LQC2520_00617	LQC2441_00560	LQC2320_00589	LQC2516_00478	GB91_00627
group_4602		Hypothetical protein	10	10	1	1	1572				257	257	257	LQC2485_02566	DSM16365_00783	NBRC106468_01406	XSBN-2_03014	LQC2422_00726	LQC2520_00799	LQC2441_00742	LQC2320_00771	LQC2516_00662	GB91_00827
group_4604		Hypothetical protein	10	10	1	1	1200				1250	1250	1250	LQC2485_00955	DSM16365_02392	NBRC106468_00637	XSBN-2_02653	LQC2422_02166	LQC2520_02284	LQC2441_02181	LQC2320_02249	LQC2516_02145	GB91_02303
group_4607		Hypothetical protein	10	10	1	1	1201				671	671	671	LQC2485_00956	DSM16365_02391	NBRC106468_00636	XSBN-2_02654	LQC2422_02165	LQC2520_02283	LQC2441_02180	LQC2320_02248	LQC2516_02144	GB91_02302
group_461		Hypothetical protein	10	10	1	1	1602				1064	1889	1724	LQC2485_02531	DSM16365_00818	NBRC106468_01371	XSBN-2_02483	LQC2422_00754	LQC2520_00827	LQC2441_00770	LQC2320_00799	LQC2516_00697	GB91_00863
group_4610		Hypothetical protein	10	10	1	1	3779				800	800	800	LQC2485_00338	DSM16365_03043	NBRC106468_01110	XSBN-2_00866	LQC2422_02781	LQC2520_00037	LQC2441_02798	LQC2320_00009	LQC2516_02768	GB91_02935
group_4612		Putative membrane protein insertion efficiency factor	10	10	1	1	3575				257	257	257	LQC2485_01331	DSM16365_01896	NBRC106468_02237	XSBN-2_01260	LQC2422_01854	LQC2520_01969	LQC2441_01869	LQC2320_01935	LQC2516_01825	GB91_02032
group_4613		Hypothetical protein	10	10	1	1	2321				761	761	761	LQC2485_01572	DSM16365_01637	NBRC106468_01954	XSBN-2_00662	LQC2422_01626	LQC2520_01731	LQC2441_01641	LQC2320_01704	LQC2516_01584	GB91_01763
group_4615		Hypothetical protein	10	10	1	1	2833				1148	1148	1148	LQC2485_00546	DSM16365_02827	NBRC106468_02455	XSBN-2_01106	LQC2422_02574	LQC2520_02703	LQC2441_02588	LQC2320_02662	LQC2516_02560	GB91_02732
group_4616		Hypothetical protein	10	10	1	1	1405				230	230	230	LQC2485_01138	DSM16365_02206	NBRC106468_02626	XSBN-2_01401	LQC2422_01983	LQC2520_02101	LQC2441_01998	LQC2320_02066	LQC2516_01962	GB91_02105
group_4617		Hypothetical protein	10	10	1	1	2247				1481	1481	1481	LQC2485_00684	DSM16365_02673	NBRC106468_00227	XSBN-2_01069	LQC2422_02435	LQC2520_02554	LQC2441_02450	LQC2320_02519	LQC2516_02415	GB91_02600
group_4622		Putative ABC transporter ATP-binding/permease protein	10	10	1	1	1677				1754	1760	1756	LQC2485_02454	DSM16365_00898	NBRC106468_02333	XSBN-2_02560	LQC2422_00831	LQC2520_00905	LQC2441_00847	LQC2320_00877	LQC2516_00774	GB91_00944
group_4623		Hypothetical protein	10	10	1	1	2095				1448	1448	1448	LQC2485_00821	DSM16365_02534	NBRC106468_00365	XSBN-2_02315	LQC2422_02298	LQC2520_02417	LQC2441_02313	LQC2320_02382	LQC2516_02278	GB91_02451
group_4624		Hypothetical protein	10	10	1	1	2092				1379	1379	1379	LQC2485_00823	DSM16365_02531	NBRC106468_02348	XSBN-2_02313	LQC2422_02296	LQC2520_02415	LQC2441_02311	LQC2320_02380	LQC2516_02276	GB91_02449
group_4626		Hypothetical protein	10	10	1	1	4102				233	233	233	LQC2485_00322	DSM16365_00003	NBRC106468_01125	XSBN-2_00881	LQC2422_02796	LQC2520_00052	LQC2441_02813	LQC2320_00024	LQC2516_02783	GB91_00003
group_4627		Hypothetical protein	10	10	1	1	548				872	872	872	LQC2485_02976	DSM16365_00352	NBRC106468_02616	XSBN-2_00992	LQC2422_00325	LQC2520_00375	LQC2441_00341	LQC2320_00347	LQC2516_00253	GB91_00330
group_463		Hypothetical protein	10	10	1	1	3204				266	266	266	LQC2485_02587	DSM16365_00762	NBRC106468_01776	XSBN-2_02993	LQC2422_00705	LQC2520_00778	LQC2441_00721	LQC2320_00750	LQC2516_00641	GB91_00806
group_4630		Hypothetical protein	10	10	1	1	2126				962	962	962	LQC2485_00791	DSM16365_02565	NBRC106468_00334	XSBN-2_02345	LQC2422_02328	LQC2520_02447	LQC2441_02343	LQC2320_02412	LQC2516_02308	GB91_02482
group_4632		Putative oxidoreductase	10	10	1	1	1130				743	743	743	LQC2485_00893	DSM16365_02459	NBRC106468_02156	XSBN-2_00954	LQC2422_02227	LQC2520_02345	LQC2441_02242	LQC2320_02310	LQC2516_02207	GB91_02377
group_4638		Hypothetical protein	10	10	1	1	68				737	737	737	LQC2485_02281	DSM16365_01049	NBRC106468_00164	XSBN-2_00023	LQC2422_00995	LQC2520_01072	LQC2441_01011	LQC2320_01044	LQC2516_00948	GB91_01102
group_4639		Hypothetical protein	10	10	1	1	4373				554	554	554	LQC2485_01968	DSM16365_01329	NBRC106468_01641	XSBN-2_02250	LQC2422_01323	LQC2520_01433	LQC2441_01338	LQC2320_01405	LQC2516_01280	GB91_01457
group_464		Hypothetical protein	10	10	1	1	3216				401	752	716	LQC2485_02598	DSM16365_00751	NBRC106468_01765	XSBN-2_02982	LQC2422_00694	LQC2520_00767	LQC2441_00710	LQC2320_00739	LQC2516_00630	GB91_00795
group_4640		Hypothetical protein	10	10	1	1	678				821	821	821	LQC2485_02866	DSM16365_00480	NBRC106468_01536	XSBN-2_01490	LQC2422_00429	LQC2520_00501	LQC2441_00445	LQC2320_00473	LQC2516_00362	GB91_00447
group_4641		Hypothetical protein	10	10	1	1	465				485	485	485	LQC2485_03024	DSM16365_00277	NBRC106468_00905	XSBN-2_01975	LQC2422_00277	LQC2520_00310	LQC2441_00293	LQC2320_00282	LQC2516_00205	GB91_00278
group_4642		Hypothetical protein	10	10	1	1	2865				278	278	278	LQC2485_00571	DSM16365_02800	NBRC106468_02891	XSBN-2_01132	LQC2422_02549	LQC2520_02678	LQC2441_02563	LQC2320_02637	LQC2516_02535	GB91_02704
group_4646		Hypothetical protein	10	10	1	1	676				842	842	842	LQC2485_02868	DSM16365_00478	NBRC106468_01538	XSBN-2_01488	LQC2422_00427	LQC2520_00499	LQC2441_00443	LQC2320_00471	LQC2516_00360	GB91_00445
group_4648		Hypothetical protein	10	10	1	1	2057				941	944	943	LQC2485_00854	DSM16365_02499	NBRC106468_02642	XSBN-2_02284	LQC2422_02266	LQC2520_02384	LQC2441_02281	LQC2320_02349	LQC2516_02246	GB91_02418
group_4649		NAD-dependent malic enzyme	10	10	1	1	1698				1160	1160	1160	LQC2485_02473	DSM16365_00879	NBRC106468_01918	XSBN-2_02541	LQC2422_00812	LQC2520_00886	LQC2441_00828	LQC2320_00858	LQC2516_00755	GB91_00923
group_4651		Hypothetical protein	10	10	1	1	2193				1058	1064	1058	LQC2485_00735	DSM16365_02621	NBRC106468_00278	XSBN-2_02403	LQC2422_02384	LQC2520_02506	LQC2441_02399	LQC2320_02471	LQC2516_02364	GB91_02545
group_4652		Multidrug efflux system ATP-binding protein	10	10	1	1	1132				899	899	899	LQC2485_00895	DSM16365_02456	NBRC106468_02895	XSBN-2_00952	LQC2422_02225	LQC2520_02343	LQC2441_02240	LQC2320_02308	LQC2516_02205	GB91_02375
group_4653		Hypothetical protein	10	10	1	1	4485				722	722	722	LQC2485_02079	DSM16365_01213	NBRC106468_01226	XSBN-2_00208	LQC2422_01212	LQC2520_01323	LQC2441_01227	LQC2320_01295	LQC2516_01168	GB91_01341
group_4655		Hypothetical protein	10	10	1	1	1551				2480	2480	2480	LQC2485_02222	DSM16365_01108	NBRC106468_00105	XSBN-2_00082	LQC2422_01106	LQC2520_01127	LQC2441_01122	LQC2320_01099	LQC2516_01063	GB91_01225
group_4656		Hypothetical protein	10	10	1	1	4460				629	629	629	LQC2485_02052	DSM16365_01242	NBRC106468_01198	XSBN-2_00233	LQC2422_01239	LQC2520_01350	LQC2441_01254	LQC2320_01322	LQC2516_01196	GB91_01369
group_4657		Hypothetical protein	10	10	1	1	313				659	659	659	LQC2485_03160	DSM16365_00139	NBRC106468_02047	XSBN-2_01843	LQC2422_00137	LQC2520_00181	LQC2441_00152	LQC2320_00153	LQC2516_02913	GB91_00138
group_466		Hypothetical protein	10	10	1	1	3220				530	530	530	LQC2485_02602	DSM16365_00747	NBRC106468_01761	XSBN-2_02978	LQC2422_00690	LQC2520_00763	LQC2441_00706	LQC2320_00735	LQC2516_00626	GB91_00790
group_4661		Hypothetical protein	10	10	1	1	4514				617	617	617	LQC2485_02106	DSM16365_01186	NBRC106468_00027	XSBN-2_00183	LQC2422_01185	LQC2520_01296	LQC2441_01200	LQC2320_01268	LQC2516_01141	GB91_01311
group_4666		Hypothetical protein	10	10	1	1	4213				794	794	794	LQC2485_01811	DSM16365_01397	NBRC106468_00514	XSBN-2_02184	LQC2422_01388	LQC2520_01498	LQC2441_01403	LQC2320_01470	LQC2516_01345	GB91_01523
group_4669		Hypothetical protein	10	10	1	1	1901				221	221	221	LQC2485_01736	DSM16365_01470	NBRC106468_00440	XSBN-2_02108	LQC2422_01463	LQC2520_01570	LQC2441_01478	LQC2320_01543	LQC2516_01420	GB91_01601
group_467		Hypothetical protein	10	10	1	1	2375				347	683	649	LQC2485_02621	DSM16365_00724	NBRC106468_01333	XSBN-2_02963	LQC2422_00671	LQC2520_00748	LQC2441_00687	LQC2320_00720	LQC2516_00607	GB91_00763
group_4670		Putative HTH-type transcriptional regulator	10	10	1	1	4669				626	626	626	LQC2485_02164	DSM16365_01128	NBRC106468_00085	XSBN-2_00101	LQC2422_01127	LQC2520_01148	LQC2441_01142	LQC2320_01120	LQC2516_01083	GB91_01246
group_4671		Hypothetical protein	10	10	1	1	2283				527	527	527	LQC2485_01614	DSM16365_01594	NBRC106468_01455	XSBN-2_00620	LQC2422_01585	LQC2520_01691	LQC2441_01600	LQC2320_01664	LQC2516_01542	GB91_01726
group_4672		Putative phosphatase	10	10	1	1	2113				809	809	809	LQC2485_00803	DSM16365_02553	NBRC106468_00346	XSBN-2_02332	LQC2422_02316	LQC2520_02434	LQC2441_02331	LQC2320_02399	LQC2516_02296	GB91_02469
group_4673		Hypothetical protein	10	10	1	1	34				518	518	518	LQC2485_02314	DSM16365_01016	NBRC106468_00197	XSBN-2_01763	LQC2422_00961	LQC2520_01038	LQC2441_00977	LQC2320_01010	LQC2516_00915	GB91_01069
group_4674		Hypothetical protein	10	10	1	1	2028				638	638	638	LQC2485_00878	DSM16365_02474	NBRC106468_02171	XSBN-2_00969	LQC2422_02242	LQC2520_02360	LQC2441_02257	LQC2320_02325	LQC2516_02222	GB91_02392
group_4676		Hypothetical protein	10	10	1	1	1206				221	221	221	LQC2485_00962	DSM16365_02385	NBRC106468_00630	XSBN-2_02659	LQC2422_02159	LQC2520_02277	LQC2441_02174	LQC2320_02242	LQC2516_02138	GB91_02297
group_4677		Hypothetical protein	10	10	1	1	499				563	563	563	LQC2485_02997	DSM16365_00311	NBRC106468_02509	XSBN-2_01028	LQC2422_00304	LQC2520_00341	LQC2441_00320	LQC2320_00313	LQC2516_00232	GB91_00306
group_4678		Hypothetical protein	10	10	1	1	2917				935	935	935	LQC2485_00614	DSM16365_02751	NBRC106468_02441	XSBN-2_00830	LQC2422_02505	LQC2520_02634	LQC2441_02520	LQC2320_02593	LQC2516_02485	GB91_02662
group_4679		Hypothetical protein	10	10	1	1	2138				680	680	680	LQC2485_00781	DSM16365_02575	NBRC106468_00324	XSBN-2_02356	LQC2422_02338	LQC2520_02457	LQC2441_02353	LQC2320_02422	LQC2516_02318	GB91_02494
group_4681		Hypothetical protein	10	10	1	1	1666				1175	1175	1175	LQC2485_02443	DSM16365_00909	NBRC106468_01884	XSBN-2_02571	LQC2422_00842	LQC2520_00916	LQC2441_00858	LQC2320_00888	LQC2516_00785	GB91_00955
group_4682		Hypothetical protein	10	10	1	1	4320				266	266	266	LQC2485_01861	DSM16365_01345	NBRC106468_01579	XSBN-2_02234	LQC2422_01338	LQC2520_01448	LQC2441_01353	LQC2320_01420	LQC2516_01295	GB91_01473
group_4683		Hypothetical protein	10	10	1	1	1910				1148	1148	1148	LQC2485_01742	DSM16365_01464	NBRC106468_00446	XSBN-2_02117	LQC2422_01457	LQC2520_01564	LQC2441_01472	LQC2320_01537	LQC2516_01414	GB91_01593
group_4684		Putative HTH-type transcriptional regulator	10	10	1	1	2156				443	443	443	LQC2485_00766	DSM16365_02590	NBRC106468_00309	XSBN-2_02371	LQC2422_02353	LQC2520_02471	LQC2441_02368	LQC2320_02436	LQC2516_02333	GB91_02510
group_4686		Hypothetical protein	10	10	1	1	2461				665	665	665	LQC2485_02695	DSM16365_00650	NBRC106468_00693	XSBN-2_00667	LQC2422_00598	LQC2520_00671	LQC2441_00614	LQC2320_00643	LQC2516_00533	GB91_00682
group_4688		Hypothetical protein	10	10	1	1	2326				584	584	584	LQC2485_01569	DSM16365_01640	NBRC106468_01951	XSBN-2_00665	LQC2422_01629	LQC2520_01734	LQC2441_01644	LQC2320_01707	LQC2516_01587	GB91_01766
group_469		Hypothetical protein	10	10	1	1	2388				953	953	953	LQC2485_02632	DSM16365_00713	NBRC106468_01322	XSBN-2_02952	LQC2422_00660	LQC2520_00737	LQC2441_00676	LQC2320_00709	LQC2516_00596	GB91_00750
group_4691		Hypothetical protein	10	10	1	1	4375				500	500	500	LQC2485_01970	DSM16365_01327	NBRC106468_01643	XSBN-2_00317	LQC2422_01321	LQC2520_01431	LQC2441_01336	LQC2320_01403	LQC2516_01278	GB91_01455
group_4692		Hypothetical protein	10	10	1	1	2226				245	245	245	LQC2485_00704	DSM16365_02653	NBRC106468_00247	XSBN-2_01089	LQC2422_02415	LQC2520_02534	LQC2441_02430	LQC2320_02499	LQC2516_02395	GB91_02580
group_4694		Hypothetical protein	10	10	1	1	1513				1013	1013	1013	LQC2485_02260	DSM16365_01070	NBRC106468_00143	XSBN-2_00045	LQC2422_01070	LQC2520_01091	LQC2441_01086	LQC2320_01063	LQC2516_01025	GB91_01187
group_4696		dITP/XTP pyrophosphatase	10	10	1	1	2832				587	587	587	LQC2485_00545	DSM16365_02828	NBRC106468_02454	XSBN-2_01105	LQC2422_02575	LQC2520_02704	LQC2441_02589	LQC2320_02663	LQC2516_02561	GB91_02733
group_4697		Hypothetical protein	10	10	1	1	2776				272	272	272	LQC2485_00494	DSM16365_02882	NBRC106468_01846	XSBN-2_02847	LQC2422_02626	LQC2520_02756	LQC2441_02641	LQC2320_02715	LQC2516_02613	GB91_02788
group_4698		Hypothetical protein	10	10	1	1	1514				521	521	521	LQC2485_02259	DSM16365_01071	NBRC106468_00142	XSBN-2_00046	LQC2422_01071	LQC2520_01092	LQC2441_01087	LQC2320_01064	LQC2516_01026	GB91_01188
group_4699		Hypothetical protein	10	10	1	1	426				287	287	287	LQC2485_03062	DSM16365_00239	NBRC106468_00943	XSBN-2_01937	LQC2422_00239	LQC2520_00271	LQC2441_00255	LQC2320_00243	LQC2516_00167	GB91_00239
group_4700		Hypothetical protein	10	10	1	1	2719				299	299	299	LQC2485_00440	DSM16365_02938	NBRC106468_01011	XSBN-2_02791	LQC2422_02679	LQC2520_02808	LQC2441_02694	LQC2320_02767	LQC2516_02666	GB91_02845
group_4703		Hypothetical protein	10	10	1	1	2813				245	245	245	LQC2485_00528	DSM16365_02848	NBRC106468_02674	XSBN-2_02881	LQC2422_02592	LQC2520_02721	LQC2441_02606	LQC2320_02680	LQC2516_02578	GB91_02753
group_4705		Hypothetical protein	10	10	1	1	3193				299	299	299	LQC2485_02576	DSM16365_00773	NBRC106468_01787	XSBN-2_03004	LQC2422_00716	LQC2520_00789	LQC2441_00732	LQC2320_00761	LQC2516_00652	GB91_00817
group_4706		Putative protein	10	10	1	1	3468				743	743	743	LQC2485_01450	DSM16365_01763	NBRC106468_02782	XSBN-2_00437	LQC2422_01748	LQC2520_01854	LQC2441_01763	LQC2320_01827	LQC2516_01706	GB91_01896
group_4719		Hypothetical protein	10	10	1	1	445				635	641	638	LQC2485_03044	DSM16365_00257	NBRC106468_00925	XSBN-2_01955	LQC2422_00257	LQC2520_00290	LQC2441_00273	LQC2320_00262	LQC2516_00185	GB91_00258
group_472		Hypothetical protein	10	10	1	1	2400				230	431	410	LQC2485_02643	DSM16365_00702	NBRC106468_01311	XSBN-2_02941	LQC2422_00649	LQC2520_00726	LQC2441_00665	LQC2320_00698	LQC2516_00585	GB91_00738
group_4722		Putative gluconeogenesis factor	10	10	1	1	2499				1001	1001	1001	LQC2485_02733	DSM16365_00612	NBRC106468_00731	XSBN-2_00705	LQC2422_00561	LQC2520_00634	LQC2441_00577	LQC2320_00606	LQC2516_00495	GB91_00642
group_4723		Hypothetical protein	10	10	1	1	4493				767	767	767	LQC2485_02087	DSM16365_01205	NBRC106468_00008	XSBN-2_00200	LQC2422_01204	LQC2520_01315	LQC2441_01219	LQC2320_01287	LQC2516_01160	GB91_01333
group_4727		Hypothetical protein	10	10	1	1	625				728	728	728	LQC2485_02924	DSM16365_00419	NBRC106468_02265	XSBN-2_00483	LQC2422_00377	LQC2520_00449	LQC2441_00393	LQC2320_00421	LQC2516_00305	GB91_00389
group_4728		Putative amino-acid ABC transporter-binding protein	10	10	1	1	2922				815	815	815	LQC2485_00618	DSM16365_02744	NBRC106468_01679	XSBN-2_00826	LQC2422_02501	LQC2520_02630	LQC2441_02516	LQC2320_02589	LQC2516_02481	GB91_02657
group_4730		Hypothetical protein	10	10	1	1	2846				1118	1118	1118	LQC2485_00556	DSM16365_02816	NBRC106468_02466	XSBN-2_01116	LQC2422_02564	LQC2520_02693	LQC2441_02578	LQC2320_02652	LQC2516_02550	GB91_02722
group_4734		Hypothetical protein	10	10	1	1	2309				272	272	272	LQC2485_01589	DSM16365_01620	NBRC106468_01971	XSBN-2_00645	LQC2422_01610	LQC2520_01716	LQC2441_01625	LQC2320_01689	LQC2516_01567	GB91_01751
group_4735		Hypothetical protein	10	10	1	1	3197				1250	1250	1250	LQC2485_02580	DSM16365_00769	NBRC106468_01783	XSBN-2_03000	LQC2422_00712	LQC2520_00785	LQC2441_00728	LQC2320_00757	LQC2516_00648	GB91_00813
group_4737		Hypothetical protein	10	10	1	1	2784				638	638	638	LQC2485_00502	DSM16365_02874	NBRC106468_01854	XSBN-2_02855	LQC2422_02618	LQC2520_02748	LQC2441_02633	LQC2320_02707	LQC2516_02605	GB91_02780
group_4739		Hypothetical protein	10	10	1	1	4318				266	266	266	LQC2485_01859	DSM16365_01347	NBRC106468_01577	XSBN-2_02232	LQC2422_01340	LQC2520_01450	LQC2441_01355	LQC2320_01422	LQC2516_01297	GB91_01475
group_4740		Hypothetical protein	10	10	1	1	3498				512	512	512	LQC2485_01410	DSM16365_01815	NBRC106468_02199	XSBN-2_01181	LQC2422_01775	LQC2520_01881	LQC2441_01790	LQC2320_01854	LQC2516_01746	GB91_01951
group_4741		Hypothetical protein	10	10	1	1	1707				1025	1025	1025	LQC2485_02482	DSM16365_00870	NBRC106468_01927	XSBN-2_02532	LQC2422_00803	LQC2520_00877	LQC2441_00819	LQC2320_00849	LQC2516_00746	GB91_00914
group_4742		Hypothetical protein	10	10	1	1	4311				263	263	263	LQC2485_01852	DSM16365_01354	NBRC106468_01570	XSBN-2_02225	LQC2422_01347	LQC2520_01457	LQC2441_01362	LQC2320_01429	LQC2516_01304	GB91_01482
group_4745		Hypothetical protein	10	10	1	1	2118				965	965	965	LQC2485_00798	DSM16365_02558	NBRC106468_00341	XSBN-2_02337	LQC2422_02321	LQC2520_02439	LQC2441_02336	LQC2320_02404	LQC2516_02301	GB91_02474
group_4748		Hypothetical protein	10	10	1	1	1286				1163	1163	1163	LQC2485_01036	DSM16365_02311	NBRC106468_00556	XSBN-2_02733	LQC2422_02085	LQC2520_02203	LQC2441_02100	LQC2320_02168	LQC2516_02064	GB91_02218
group_4755		Putative glycosyltransferase	10	10	1	1	2317				941	941	941	LQC2485_01581	DSM16365_01628	NBRC106468_01963	XSBN-2_00653	LQC2422_01618	LQC2520_01723	LQC2441_01633	LQC2320_01696	LQC2516_01575	GB91_01758
group_4758		Hypothetical protein	10	10	1	1	295				455	455	455	LQC2485_03177	DSM16365_00121	NBRC106468_01796	XSBN-2_01826	LQC2422_00121	LQC2520_00165	LQC2441_00136	LQC2320_00137	LQC2516_02897	GB91_00120
group_476		Hypothetical protein	10	10	1	1	2441				281	485	464	LQC2485_02676	DSM16365_00669	NBRC106468_00674	XSBN-2_02907	LQC2422_00616	LQC2520_00689	LQC2441_00632	LQC2320_00661	LQC2516_00552	GB91_00702
group_4762		Hypothetical protein	10	10	1	1	761				818	818	818	LQC2485_02852	DSM16365_00494	NBRC106468_01522	XSBN-2_01504	LQC2422_00442	LQC2520_00514	LQC2441_00458	LQC2320_00486	LQC2516_00376	GB91_00514
group_4765		Hypothetical protein	10	10	1	1	3591				284	284	284	LQC2485_01347	DSM16365_01880	NBRC106468_02253	XSBN-2_01244	LQC2422_01838	LQC2520_01953	LQC2441_01853	LQC2320_01919	LQC2516_01809	GB91_02016
group_4767		Hypothetical protein	10	10	1	1	1550				1220	1220	1220	LQC2485_02223	DSM16365_01107	NBRC106468_00106	XSBN-2_00081	LQC2422_01105	LQC2520_01126	LQC2441_01121	LQC2320_01098	LQC2516_01062	GB91_01224
group_4768		Hypothetical protein	10	10	1	1	2836				233	233	233	LQC2485_00549	DSM16365_02824	NBRC106468_02458	XSBN-2_01109	LQC2422_02571	LQC2520_02700	LQC2441_02585	LQC2320_02659	LQC2516_02557	GB91_02729
group_4769		Hypothetical protein	10	10	1	1	1409				863	863	863	LQC2485_01142	DSM16365_02202	NBRC106468_02630	XSBN-2_01397	LQC2422_01979	LQC2520_02097	LQC2441_01994	LQC2320_02062	LQC2516_01958	GB91_02101
group_4770		Hypothetical protein	10	10	1	1	498				269	269	269	LQC2485_02998	DSM16365_00310	NBRC106468_02508	XSBN-2_01029	LQC2422_00303	LQC2520_00340	LQC2441_00319	LQC2320_00312	LQC2516_00231	GB91_00305
group_4771		Hypothetical protein	10	10	1	1	3781				545	545	545	LQC2485_00340	DSM16365_03041	NBRC106468_01108	XSBN-2_00864	LQC2422_02779	LQC2520_00035	LQC2441_02796	LQC2320_00007	LQC2516_02766	GB91_02933
group_4772		Hypothetical protein	10	10	1	1	2939				227	227	227	LQC2485_00634	DSM16365_02728	NBRC106468_01695	XSBN-2_00810	LQC2422_02485	LQC2520_02614	LQC2441_02500	LQC2320_02573	LQC2516_02465	GB91_02640
group_4776		Hypothetical protein	10	10	1	1	2167				425	425	425	LQC2485_00757	DSM16365_02599	NBRC106468_00300	XSBN-2_02380	LQC2422_02362	LQC2520_02480	LQC2441_02377	LQC2320_02445	LQC2516_02342	GB91_02521
group_4777		Hypothetical protein	10	10	1	1	2098				257	257	257	LQC2485_00818	DSM16365_02537	NBRC106468_00362	XSBN-2_02318	LQC2422_02301	LQC2520_02420	LQC2441_02316	LQC2320_02385	LQC2516_02281	GB91_02454
group_4779		Hypothetical protein	10	10	1	1	351				914	914	914	LQC2485_03133	DSM16365_00168	NBRC106468_02500	XSBN-2_01869	LQC2422_00168	LQC2520_00202	LQC2441_00184	LQC2320_00174	LQC2516_00096	GB91_00168
group_478		Hypothetical protein	10	10	1	1	2454				806	1199	1159	LQC2485_02688	DSM16365_00657	NBRC106468_00686	XSBN-2_02894	LQC2422_00605	LQC2520_00678	LQC2441_00621	LQC2320_00650	LQC2516_00540	GB91_00689
group_4782		IS200/IS605 family transposase ISStin10	10	10	1	1	76				464	464	464	LQC2485_02274	DSM16365_01056	NBRC106468_00157	XSBN-2_00031	LQC2422_01002	LQC2520_01079	LQC2441_01018	LQC2320_01051	LQC2516_00955	GB91_01109
group_4785		Hypothetical protein	10	10	1	1	2073				830	830	830	LQC2485_00840	DSM16365_02514	NBRC106468_02365	XSBN-2_02297	LQC2422_02279	LQC2520_02399	LQC2441_02294	LQC2320_02364	LQC2516_02259	GB91_02431
group_4787		Hypothetical protein	10	10	1	1	2835				167	170	167	LQC2485_00548	DSM16365_02825	NBRC106468_02457	XSBN-2_01108	LQC2422_02572	LQC2520_02701	LQC2441_02586	LQC2320_02660	LQC2516_02558	GB91_02730
group_4788		Hypothetical protein	10	10	1	1	4369				200	200	200	LQC2485_01964	DSM16365_01333	NBRC106468_01637	XSBN-2_02246	LQC2422_01327	LQC2520_01437	LQC2441_01342	LQC2320_01409	LQC2516_01284	GB91_01461
group_4789		Hypothetical protein	10	10	1	1	873				392	392	392	LQC2485_01246	DSM16365_01925	NBRC106468_01271	XSBN-2_01289	LQC2422_01883	LQC2520_01998	LQC2441_01898	LQC2320_01964	LQC2516_01854	GB91_02061
group_4794		Hypothetical protein	10	10	1	1	2331				350	350	350	LQC2485_01566	DSM16365_01645	NBRC106468_00783	XSBN-2_00321	LQC2422_01632	LQC2520_01738	LQC2441_01647	LQC2320_01711	LQC2516_01590	GB91_01770
group_4796		Hypothetical protein	10	10	1	1	2243				401	401	401	LQC2485_00687	DSM16365_02670	NBRC106468_00230	XSBN-2_01072	LQC2422_02432	LQC2520_02551	LQC2441_02447	LQC2320_02516	LQC2516_02412	GB91_02597
group_4799		Hypothetical protein	10	10	1	1	3195				566	569	568	LQC2485_02578	DSM16365_00771	NBRC106468_01785	XSBN-2_03002	LQC2422_00714	LQC2520_00787	LQC2441_00730	LQC2320_00759	LQC2516_00650	GB91_00815
group_4800		Hypothetical protein	10	10	1	1	2479				563	563	563	LQC2485_02712	DSM16365_00633	NBRC106468_00710	XSBN-2_00684	LQC2422_00581	LQC2520_00654	LQC2441_00597	LQC2320_00626	LQC2516_00516	GB91_00663
group_4802		Hypothetical protein	10	10	1	1	1838				641	641	641	LQC2485_01675	DSM16365_01532	NBRC106468_00379	XSBN-2_00559	LQC2422_01524	LQC2520_01630	LQC2441_01539	LQC2320_01603	LQC2516_01481	GB91_01662
group_4803		Hypothetical protein	10	10	1	1	3168				623	623	623	LQC2485_02377	DSM16365_00946	NBRC106468_02652	XSBN-2_01739	LQC2422_00908	LQC2520_00985	LQC2441_00924	LQC2320_00957	LQC2516_00852	GB91_00997
group_4806		Hypothetical protein	10	10	1	1	1825				668	668	668	LQC2485_01662	DSM16365_01545	NBRC106468_00366	XSBN-2_00572	LQC2422_01537	LQC2520_01643	LQC2441_01552	LQC2320_01616	LQC2516_01494	GB91_01674
group_4807		Hypothetical protein	10	10	1	1	421				647	647	647	LQC2485_03067	DSM16365_00234	NBRC106468_00948	XSBN-2_01932	LQC2422_00234	LQC2520_00266	LQC2441_00250	LQC2320_00238	LQC2516_00162	GB91_00234
group_4808		Hypothetical protein	10	10	1	1	283				194	194	194	LQC2485_03187	DSM16365_00111	NBRC106468_01806	XSBN-2_01816	LQC2422_00111	LQC2520_00155	LQC2441_00126	LQC2320_00127	LQC2516_02887	GB91_00110
group_4810		Putative protein	10	10	1	1	3232				800	800	800	LQC2485_02612	DSM16365_00733	NBRC106468_01342	XSBN-2_02972	LQC2422_00680	LQC2520_00757	LQC2441_00696	LQC2320_00729	LQC2516_00616	GB91_00772
group_4811		Hypothetical protein	10	10	1	1	3200				326	326	326	LQC2485_02583	DSM16365_00766	NBRC106468_01780	XSBN-2_02997	LQC2422_00709	LQC2520_00782	LQC2441_00725	LQC2320_00754	LQC2516_00645	GB91_00810
group_4814		Hypothetical protein	10	10	1	1	48				1508	1535	1529	LQC2485_02301	DSM16365_01029	NBRC106468_00184	XSBN-2_00003	LQC2422_00975	LQC2520_01052	LQC2441_00991	LQC2320_01024	LQC2516_00928	GB91_01082
group_4815		Hypothetical protein	10	10	1	1	2726				2150	2150	2150	LQC2485_00446	DSM16365_02931	NBRC106468_02766	XSBN-2_02797	LQC2422_02673	LQC2520_02802	LQC2441_02688	LQC2320_02761	LQC2516_02660	GB91_02839
group_4817		Hypothetical protein	10	10	1	1	1683				176	176	176	LQC2485_02459	DSM16365_00893	NBRC106468_02338	XSBN-2_02555	LQC2422_00826	LQC2520_00900	LQC2441_00842	LQC2320_00872	LQC2516_00769	GB91_00938
group_4820		Hypothetical protein	10	10	1	1	4458				335	335	335	LQC2485_02050	DSM16365_01244	NBRC106468_01196	XSBN-2_00235	LQC2422_01241	LQC2520_01352	LQC2441_01256	LQC2320_01324	LQC2516_01198	GB91_01371
group_4821		Hypothetical protein	10	10	1	1	2180				395	395	395	LQC2485_00746	DSM16365_02610	NBRC106468_00289	XSBN-2_02392	LQC2422_02373	LQC2520_02493	LQC2441_02388	LQC2320_02458	LQC2516_02353	GB91_02533
group_4822		Hypothetical protein	10	10	1	1	3125				197	197	197	LQC2485_02337	DSM16365_00987	NBRC106468_01491	XSBN-2_01593	LQC2422_00948	LQC2520_01025	LQC2441_00964	LQC2320_00997	LQC2516_00892	GB91_01040
group_4823		Hypothetical protein	10	10	1	1	2041				593	593	593	LQC2485_00867	DSM16365_02485	NBRC106468_02182	XSBN-2_00980	LQC2422_02253	LQC2520_02371	LQC2441_02268	LQC2320_02336	LQC2516_02233	GB91_02403
group_4825		Hypothetical protein	10	10	1	1	2235				6137	6158	6150	LQC2485_00695	DSM16365_02662	NBRC106468_00238	XSBN-2_01080	LQC2422_02424	LQC2520_02543	LQC2441_02439	LQC2320_02508	LQC2516_02404	GB91_02589
group_4827		Hypothetical protein	10	10	1	1	1123				152	152	152	LQC2485_00886	DSM16365_02466	NBRC106468_02163	XSBN-2_00961	LQC2422_02234	LQC2520_02352	LQC2441_02249	LQC2320_02317	LQC2516_02214	GB91_02384
group_4828		Hypothetical protein	10	10	1	1	505				470	470	470	LQC2485_02991	DSM16365_00317	NBRC106468_02515	XSBN-2_01022	LQC2422_00310	LQC2520_00347	LQC2441_00326	LQC2320_00319	LQC2516_00238	GB91_00313
group_4829		Hypothetical protein	10	10	1	1	1558				560	560	560	LQC2485_02215	DSM16365_01115	NBRC106468_00098	XSBN-2_00089	LQC2422_01113	LQC2520_01134	LQC2441_01129	LQC2320_01106	LQC2516_01070	GB91_01232
group_4834		Hypothetical protein	10	10	1	1	3158				194	194	194	LQC2485_02367	DSM16365_00958	NBRC106468_01462	XSBN-2_01729	LQC2422_00918	LQC2520_00996	LQC2441_00934	LQC2320_00968	LQC2516_00862	GB91_01007
group_4835		Hypothetical protein	10	10	1	1	1147				662	662	662	LQC2485_00906	DSM16365_02445	NBRC106468_02600	XSBN-2_00938	LQC2422_02214	LQC2520_02332	LQC2441_02229	LQC2320_02297	LQC2516_02194	GB91_02361
group_4836		Hypothetical protein	10	10	1	1	1306				320	320	320	LQC2485_01053	DSM16365_02294	NBRC106468_00539	XSBN-2_02750	LQC2422_02068	LQC2520_02186	LQC2441_02083	LQC2320_02151	LQC2516_02047	GB91_02201
group_4837		Hypothetical protein	10	10	1	1	2746				371	371	371	LQC2485_00464	DSM16365_02913	NBRC106468_02734	XSBN-2_02818	LQC2422_02656	LQC2520_02785	LQC2441_02671	LQC2320_02744	LQC2516_02642	GB91_02818
group_4839		Hypothetical protein	10	10	1	1	2068				1214	1214	1214	LQC2485_00844	DSM16365_02510	NBRC106468_02369	XSBN-2_02293	LQC2422_02275	LQC2520_02393	LQC2441_02290	LQC2320_02358	LQC2516_02255	GB91_02427
group_484		Putative 2-hydroxyacid dehydrogenase	10	10	1	1	2496				974	974	974	LQC2485_02730	DSM16365_00615	NBRC106468_00728	XSBN-2_00702	LQC2422_00564	LQC2520_00637	LQC2441_00580	LQC2320_00609	LQC2516_00498	GB91_00645
group_4840		Hypothetical protein	10	10	1	1	444				791	794	793	LQC2485_03045	DSM16365_00256	NBRC106468_00926	XSBN-2_01954	LQC2422_00256	LQC2520_00289	LQC2441_00272	LQC2320_00261	LQC2516_00184	GB91_00257
group_4841		Hypothetical protein	10	10	1	1	1307				902	902	902	LQC2485_01054	DSM16365_02293	NBRC106468_00538	XSBN-2_02751	LQC2422_02067	LQC2520_02185	LQC2441_02082	LQC2320_02150	LQC2516_02046	GB91_02197
group_4843		Hypothetical protein	10	10	1	1	2219				566	566	566	LQC2485_00709	DSM16365_02648	NBRC106468_00252	XSBN-2_01095	LQC2422_02410	LQC2520_02530	LQC2441_02425	LQC2320_02495	LQC2516_02390	GB91_02575
group_4845		Hypothetical protein	10	10	1	1	4587				164	164	164	LQC2485_02146	DSM16365_01147	NBRC106468_00066	XSBN-2_00119	LQC2422_01145	LQC2520_01227	LQC2441_01160	LQC2320_01199	LQC2516_01101	GB91_01267
group_4846		Hypothetical protein	10	10	1	1	67				158	158	158	LQC2485_02282	DSM16365_01048	NBRC106468_00165	XSBN-2_00022	LQC2422_00994	LQC2520_01071	LQC2441_01010	LQC2320_01043	LQC2516_00947	GB91_01101
group_485		Hypothetical protein	10	10	1	1	2516				452	452	452	LQC2485_02749	DSM16365_00596	NBRC106468_00747	XSBN-2_00721	LQC2422_00545	LQC2520_00618	LQC2441_00561	LQC2320_00590	LQC2516_00479	GB91_00628
group_4850		Hypothetical protein	10	10	1	1	1844				1679	1679	1679	LQC2485_01680	DSM16365_01527	NBRC106468_00384	XSBN-2_00554	LQC2422_01519	LQC2520_01625	LQC2441_01534	LQC2320_01598	LQC2516_01476	GB91_01657
group_4853		Hypothetical protein	10	10	1	1	2340				1451	1451	1451	LQC2485_01557	DSM16365_01654	NBRC106468_00792	XSBN-2_00330	LQC2422_01641	LQC2520_01747	LQC2441_01656	LQC2320_01720	LQC2516_01599	GB91_01779
group_4854		Hypothetical protein	10	10	1	1	1367				824	824	824	LQC2485_01104	DSM16365_02240	NBRC106468_02145	XSBN-2_01435	LQC2422_02017	LQC2520_02135	LQC2441_02032	LQC2320_02100	LQC2516_01996	GB91_02142
group_4855		Hypothetical protein	10	10	1	1	3525				338	338	338	LQC2485_01383	DSM16365_01843	NBRC106468_02389	XSBN-2_01208	LQC2422_01802	LQC2520_01908	LQC2441_01817	LQC2320_01881	LQC2516_01773	GB91_01979
group_4857		Hypothetical protein	10	10	1	1	2799				893	893	893	LQC2485_00515	DSM16365_02861	NBRC106468_01867	XSBN-2_02868	LQC2422_02605	LQC2520_02734	LQC2441_02619	LQC2320_02693	LQC2516_02591	GB91_02766
group_4860		Hypothetical protein	10	10	1	1	1320				395	395	395	LQC2485_01066	DSM16365_02280	NBRC106468_02788	XSBN-2_01473	LQC2422_02055	LQC2520_02173	LQC2441_02070	LQC2320_02138	LQC2516_02034	GB91_02185
group_4861		Hypothetical protein	10	10	1	1	2195				968	968	968	LQC2485_00733	DSM16365_02623	NBRC106468_00276	XSBN-2_02405	LQC2422_02386	LQC2520_02508	LQC2441_02401	LQC2320_02473	LQC2516_02366	GB91_02547
group_4862		Hypothetical protein	10	10	1	1	2259				368	368	368	LQC2485_00675	DSM16365_02682	NBRC106468_00218	XSBN-2_01059	LQC2422_02444	LQC2520_02564	LQC2441_02459	LQC2320_02529	LQC2516_02424	GB91_02612
group_4864		Hypothetical protein	10	10	1	1	1220				182	182	182	LQC2485_00975	DSM16365_02372	NBRC106468_00617	XSBN-2_02672	LQC2422_02146	LQC2520_02264	LQC2441_02161	LQC2320_02229	LQC2516_02125	GB91_02283
group_4868		Hypothetical protein	10	10	1	1	2342				1274	1274	1274	LQC2485_01555	DSM16365_01656	NBRC106468_00794	XSBN-2_00332	LQC2422_01643	LQC2520_01749	LQC2441_01658	LQC2320_01722	LQC2516_01601	GB91_01781
group_4870		Hypothetical protein	10	10	1	1	2237				572	572	572	LQC2485_00693	DSM16365_02664	NBRC106468_00236	XSBN-2_01078	LQC2422_02426	LQC2520_02545	LQC2441_02441	LQC2320_02510	LQC2516_02406	GB91_02591
group_4871		Hypothetical protein	10	10	1	1	745				1175	1193	1191	LQC2485_02839	DSM16365_00507	NBRC106468_01509	XSBN-2_01517	LQC2422_00455	LQC2520_00527	LQC2441_00471	LQC2320_00499	LQC2516_00389	GB91_00529
group_4872		Hypothetical protein	10	10	1	1	3482				164	164	164	LQC2485_01423	DSM16365_01802	NBRC106468_02212	XSBN-2_01168	LQC2422_01762	LQC2520_01868	LQC2441_01777	LQC2320_01841	LQC2516_01733	GB91_01935
group_4873		Putative phosphatase	10	10	1	1	2906				824	824	824	LQC2485_00606	DSM16365_02759	NBRC106468_02433	XSBN-2_00838	LQC2422_02513	LQC2520_02642	LQC2441_02528	LQC2320_02601	LQC2516_02493	GB91_02673
group_4874		Hypothetical protein	10	10	1	1	1236				791	791	791	LQC2485_00990	DSM16365_02357	NBRC106468_00602	XSBN-2_02687	LQC2422_02131	LQC2520_02249	LQC2441_02146	LQC2320_02214	LQC2516_02110	GB91_02268
group_4875		Hypothetical protein	10	10	1	1	2173				1199	1199	1199	LQC2485_00751	DSM16365_02605	NBRC106468_00294	XSBN-2_02386	LQC2422_02368	LQC2520_02486	LQC2441_02383	LQC2320_02451	LQC2516_02348	GB91_02527
group_4878		Putative FAD-linked oxidoreductase	10	10	1	1	432				1394	1394	1394	LQC2485_03056	DSM16365_00245	NBRC106468_00937	XSBN-2_01943	LQC2422_00245	LQC2520_00277	LQC2441_00261	LQC2320_00249	LQC2516_00173	GB91_00245
group_4880		Hypothetical protein	10	10	1	1	2965				305	308	305	LQC2485_01524	DSM16365_01687	NBRC106468_00825	XSBN-2_00363	LQC2422_01674	LQC2520_01780	LQC2441_01689	LQC2320_01753	LQC2516_01632	GB91_01815
group_4881		Hypothetical protein	10	10	1	1	2099				740	740	740	LQC2485_00817	DSM16365_02538	NBRC106468_00361	XSBN-2_02319	LQC2422_02302	LQC2520_02421	LQC2441_02317	LQC2320_02386	LQC2516_02282	GB91_02455
group_4884		Hypothetical protein	10	10	1	1	3535				1301	1301	1301	LQC2485_01374	DSM16365_01852	NBRC106468_02485	XSBN-2_01217	LQC2422_01811	LQC2520_01918	LQC2441_01826	LQC2320_01891	LQC2516_01782	GB91_01988
group_4886		Hypothetical protein	10	10	1	1	1299				848	848	848	LQC2485_01049	DSM16365_02298	NBRC106468_00543	XSBN-2_02746	LQC2422_02072	LQC2520_02190	LQC2441_02087	LQC2320_02155	LQC2516_02051	GB91_02205
group_4887		Hypothetical protein	10	10	1	1	2101				1409	1409	1409	LQC2485_00815	DSM16365_02540	NBRC106468_00359	XSBN-2_02321	LQC2422_02304	LQC2520_02423	LQC2441_02319	LQC2320_02388	LQC2516_02284	GB91_02457
group_4888		Hypothetical protein	10	10	1	1	2725				1013	1013	1013	LQC2485_00445	DSM16365_02932	NBRC106468_02767	XSBN-2_02796	LQC2422_02674	LQC2520_02803	LQC2441_02689	LQC2320_02762	LQC2516_02661	GB91_02840
group_4891		Hypothetical protein	10	10	1	1	2443				809	809	809	LQC2485_02677	DSM16365_00668	NBRC106468_00675	XSBN-2_02905	LQC2422_00615	LQC2520_00688	LQC2441_00631	LQC2320_00660	LQC2516_00551	GB91_00701
group_4892		Hypothetical protein	10	10	1	1	77				1262	1286	1281	LQC2485_02273	DSM16365_01057	NBRC106468_00156	XSBN-2_00032	LQC2422_01003	LQC2520_01080	LQC2441_01019	LQC2320_01052	LQC2516_00956	GB91_01110
group_4893		Hypothetical protein	10	10	1	1	675				335	335	335	LQC2485_02869	DSM16365_00477	NBRC106468_01539	XSBN-2_01487	LQC2422_00426	LQC2520_00498	LQC2441_00442	LQC2320_00470	LQC2516_00359	GB91_00444
group_4895		Putative acetyltransferase	10	10	1	1	1842				605	608	607	LQC2485_01678	DSM16365_01529	NBRC106468_00382	XSBN-2_00556	LQC2422_01521	LQC2520_01627	LQC2441_01536	LQC2320_01600	LQC2516_01478	GB91_01659
group_4896		Hypothetical protein	10	10	1	1	2030				878	878	878	LQC2485_00876	DSM16365_02476	NBRC106468_02173	XSBN-2_00971	LQC2422_02244	LQC2520_02362	LQC2441_02259	LQC2320_02327	LQC2516_02224	GB91_02394
group_4898		Hypothetical protein	10	10	1	1	3166				1085	1085	1085	LQC2485_02375	DSM16365_00948	NBRC106468_02650	XSBN-2_01737	LQC2422_00910	LQC2520_00987	LQC2441_00926	LQC2320_00959	LQC2516_00854	GB91_00999
group_4902		Hypothetical protein	10	10	1	1	2501				536	536	536	LQC2485_02735	DSM16365_00610	NBRC106468_00733	XSBN-2_00707	LQC2422_00559	LQC2520_00632	LQC2441_00575	LQC2320_00604	LQC2516_00493	GB91_00640
group_4904		Hypothetical protein	10	10	1	1	726				185	185	185	LQC2485_02821	DSM16365_00525	NBRC106468_01599	XSBN-2_02003	LQC2422_00473	LQC2520_00545	LQC2441_00489	LQC2320_00517	LQC2516_00407	GB91_00548
group_4905		Hypothetical protein	10	10	1	1	4180				308	308	308	LQC2485_01780	DSM16365_01427	NBRC106468_00484	XSBN-2_02154	LQC2422_01419	LQC2520_01528	LQC2441_01434	LQC2320_01501	LQC2516_01376	GB91_01555
group_4910		Hypothetical protein	10	10	1	1	3157				560	560	560	LQC2485_02366	DSM16365_00959	NBRC106468_01463	XSBN-2_01728	LQC2422_00919	LQC2520_00997	LQC2441_00935	LQC2320_00969	LQC2516_00863	GB91_01008
group_4911		Hypothetical protein	10	10	1	1	392				326	326	326	LQC2485_03094	DSM16365_00207	NBRC106468_00975	XSBN-2_01906	LQC2422_00207	LQC2520_00239	LQC2441_00223	LQC2320_00211	LQC2516_00135	GB91_00207
group_4912		Hypothetical protein	10	10	1	1	1366				515	515	515	LQC2485_01103	DSM16365_02241	NBRC106468_02146	XSBN-2_01436	LQC2422_02018	LQC2520_02136	LQC2441_02033	LQC2320_02101	LQC2516_01997	GB91_02143
group_4913		Hypothetical protein	10	10	1	1	2162				347	347	347	LQC2485_00762	DSM16365_02594	NBRC106468_00305	XSBN-2_02375	LQC2422_02357	LQC2520_02475	LQC2441_02372	LQC2320_02440	LQC2516_02337	GB91_02516
group_4914		2-haloacrylate reductase	10	10	1	1	2264				959	959	959	LQC2485_00670	DSM16365_02687	NBRC106468_00213	XSBN-2_01054	LQC2422_02449	LQC2520_02569	LQC2441_02464	LQC2320_02534	LQC2516_02429	GB91_02617
group_495		Hypothetical protein	10	10	1	1	743				800	1025	1002	LQC2485_02837	DSM16365_00509	NBRC106468_01507	XSBN-2_01519	LQC2422_00457	LQC2520_00529	LQC2441_00473	LQC2320_00501	LQC2516_00391	GB91_00531
group_507		Hypothetical protein	10	10	1	1	613				929	1022	1012	LQC2485_02936	DSM16365_00407	NBRC106468_02277	XSBN-2_00495	LQC2422_00365	LQC2520_00437	LQC2441_00381	LQC2320_00409	LQC2516_00293	GB91_00376
group_509		Hypothetical protein	10	10	1	1	570				560	686	614	LQC2485_02970	DSM16365_00368	NBRC106468_02763	XSBN-2_00529	LQC2422_00331	LQC2520_00398	LQC2441_00347	LQC2320_00370	LQC2516_00259	GB91_00336
group_514		Hypothetical protein	10	10	1	1	504				848	1196	1161	LQC2485_02992	DSM16365_00316	NBRC106468_02514	XSBN-2_01023	LQC2422_00309	LQC2520_00346	LQC2441_00325	LQC2320_00318	LQC2516_00237	GB91_00311
group_516		Hypothetical protein	10	10	1	1	443				401	719	687	LQC2485_03046	DSM16365_00255	NBRC106468_00927	XSBN-2_01953	LQC2422_00255	LQC2520_00288	LQC2441_00271	LQC2320_00260	LQC2516_00183	GB91_00256
group_526		Hypothetical protein	10	10	1	1	308				704	812	741	LQC2485_03165	DSM16365_00134	NBRC106468_02052	XSBN-2_01838	LQC2422_00132	LQC2520_00176	LQC2441_00147	LQC2320_00148	LQC2516_02908	GB91_00133
group_529		Hypothetical protein	10	10	1	1	275				932	1199	1172	LQC2485_03195	DSM16365_00103	NBRC106468_01814	XSBN-2_01808	LQC2422_00103	LQC2520_00147	LQC2441_00118	LQC2320_00119	LQC2516_02879	GB91_00102
group_534		Hypothetical protein	10	10	1	1	239				446	686	566	LQC2485_03228	DSM16365_00065	NBRC106468_02298	XSBN-2_01629	LQC2422_00069	LQC2520_00114	LQC2441_00084	LQC2320_00086	LQC2516_02846	GB91_00068
group_582		Hypothetical protein	10	10	1	1	3741				584	746	713	LQC2485_00267	DSM16365_00058	NBRC106468_02291	XSBN-2_01621	LQC2422_02849	LQC2520_00107	LQC2441_02866	LQC2320_00079	LQC2516_02837	GB91_00058
group_583		Hypothetical protein	10	10	1	1	3739				1124	1343	1321	LQC2485_00268	DSM16365_00057	NBRC106468_02290	XSBN-2_01620	LQC2422_02848	LQC2520_00106	LQC2441_02865	LQC2320_00078	LQC2516_02836	GB91_00057
group_584		Hypothetical protein	10	10	1	1	4150				305	368	361	LQC2485_00281	DSM16365_00042	NBRC106468_02470	XSBN-2_01607	LQC2422_02835	LQC2520_00093	LQC2441_02852	LQC2320_00065	LQC2516_02823	GB91_00044
group_587		Hypothetical protein	10	10	1	1	4129				449	449	449	LQC2485_00299	DSM16365_00026	NBRC106468_01148	XSBN-2_00905	LQC2422_02819	LQC2520_00077	LQC2441_02836	LQC2320_00049	LQC2516_02806	GB91_00028
group_601		Hypothetical protein	10	10	1	1	2722				278	278	278	LQC2485_00442	DSM16365_02935	NBRC106468_02770	XSBN-2_02793	LQC2422_02677	LQC2520_02806	LQC2441_02692	LQC2320_02765	LQC2516_02664	GB91_02843
group_602		Hypothetical protein	10	10	1	1	2733				173	203	197	LQC2485_00453	DSM16365_02924	NBRC106468_02727	XSBN-2_02804	LQC2422_02666	LQC2520_02795	LQC2441_02681	LQC2320_02754	LQC2516_02653	GB91_02832
group_603		Hypothetical protein	10	10	1	1	2738				935	971	963	LQC2485_00458	DSM16365_02919	NBRC106468_02740	XSBN-2_02809	LQC2422_02661	LQC2520_02790	LQC2441_02676	LQC2320_02749	LQC2516_02648	GB91_02827
group_605		Hypothetical protein	10	10	1	1	2748				1025	1055	1037	LQC2485_00466	DSM16365_02911	NBRC106468_02732	XSBN-2_02820	LQC2422_02654	LQC2520_02783	LQC2441_02669	LQC2320_02742	LQC2516_02640	GB91_02816
group_606		Hypothetical protein	10	10	1	1	2759				314	341	338	LQC2485_00477	DSM16365_02899	NBRC106468_02417	XSBN-2_02831	LQC2422_02643	LQC2520_02772	LQC2441_02658	LQC2320_02731	LQC2516_02629	GB91_02804
group_608		Hypothetical protein	10	10	1	1	2771				383	383	383	LQC2485_00489	DSM16365_02887	NBRC106468_01842	XSBN-2_02843	LQC2422_02631	LQC2520_02760	LQC2441_02646	LQC2320_02719	LQC2516_02617	GB91_02792
group_609		Hypothetical protein	10	10	1	1	2772				293	293	293	LQC2485_00490	DSM16365_02886	NBRC106468_01843	XSBN-2_02844	LQC2422_02630	LQC2520_02759	LQC2441_02645	LQC2320_02718	LQC2516_02616	GB91_02791
group_610		Hypothetical protein	10	10	1	1	2773				182	182	182	LQC2485_00491	DSM16365_02885	NBRC106468_01844	XSBN-2_02845	LQC2422_02629	LQC2520_02758	LQC2441_02644	LQC2320_02717	LQC2516_02615	GB91_02790
group_613		Hypothetical protein	10	10	1	1	2785				143	143	143	LQC2485_00503	DSM16365_02873	NBRC106468_01855	XSBN-2_02856	LQC2422_02617	LQC2520_02747	LQC2441_02632	LQC2320_02706	LQC2516_02604	GB91_02779
group_614		Hypothetical protein	10	10	1	1	2787				443	443	443	LQC2485_00505	DSM16365_02871	NBRC106468_01857	XSBN-2_02858	LQC2422_02615	LQC2520_02745	LQC2441_02630	LQC2320_02704	LQC2516_02602	GB91_02777
group_615		Hypothetical protein	10	10	1	1	2802				305	305	305	LQC2485_00518	DSM16365_02858	NBRC106468_01870	XSBN-2_02871	LQC2422_02602	LQC2520_02731	LQC2441_02616	LQC2320_02690	LQC2516_02588	GB91_02763
group_616		Hypothetical protein	10	10	1	1	2806				1178	1184	1179	LQC2485_00521	DSM16365_02855	NBRC106468_01873	XSBN-2_02874	LQC2422_02599	LQC2520_02728	LQC2441_02613	LQC2320_02687	LQC2516_02585	GB91_02760
group_617		Hypothetical protein	10	10	1	1	2808				179	230	189	LQC2485_00523	DSM16365_02853	NBRC106468_01875	XSBN-2_02876	LQC2422_02597	LQC2520_02726	LQC2441_02611	LQC2320_02685	LQC2516_02583	GB91_02758
group_618		Hypothetical protein	10	10	1	1	2820				989	989	989	LQC2485_00534	DSM16365_02842	NBRC106468_02668	XSBN-2_02887	LQC2422_02586	LQC2520_02715	LQC2441_02600	LQC2320_02674	LQC2516_02572	GB91_02747
group_621		Hypothetical protein	10	10	1	1	2847				1046	1046	1046	LQC2485_00557	DSM16365_02815	NBRC106468_02467	XSBN-2_01117	LQC2422_02563	LQC2520_02692	LQC2441_02577	LQC2320_02651	LQC2516_02549	GB91_02721
group_622		Hypothetical protein	10	10	1	1	2854			Hypothetical protein with no hits to refseq/uniprot/clusters/cdd/tigrfams/pfam overlapping another protein with hits	128	128	128	LQC2485_00560	DSM16365_02811	NBRC106468_02849	XSBN-2_01121	LQC2422_02560	LQC2520_02689	LQC2441_02574	LQC2320_02648	LQC2516_02546	GB91_02715
group_623		Hypothetical protein	10	10	1	1	2856				140	482	413	LQC2485_00562	DSM16365_02809	NBRC106468_02747	XSBN-2_01123	LQC2422_02558	LQC2520_02687	LQC2441_02572	LQC2320_02646	LQC2516_02544	GB91_02713
group_625		Hypothetical protein	10	10	1	1	2894				227	227	227	LQC2485_00595	DSM16365_02772	NBRC106468_02838	XSBN-2_01149	LQC2422_02525	LQC2520_02654	LQC2441_02539	LQC2320_02613	LQC2516_02504	GB91_02685
group_626		Hypothetical protein	10	10	1	1	2897				353	599	574	LQC2485_00598	DSM16365_02769	NBRC106468_02841	XSBN-2_01152	LQC2422_02522	LQC2520_02651	LQC2441_02536	LQC2320_02610	LQC2516_02501	GB91_02682
group_627		Hypothetical protein	10	10	1	1	2898				1256	1286	1280	LQC2485_00599	DSM16365_02767	NBRC106468_02425	XSBN-2_01153	LQC2422_02520	LQC2520_02650	LQC2441_02535	LQC2320_02609	LQC2516_02500	GB91_02681
group_628		Hypothetical protein	10	10	1	1	2905				242	449	428	LQC2485_00605	DSM16365_02760	NBRC106468_02432	XSBN-2_00839	LQC2422_02514	LQC2520_02643	LQC2441_02529	LQC2320_02602	LQC2516_02494	GB91_02674
group_629		Hypothetical protein	10	10	1	1	2929				731	833	822	LQC2485_00624	DSM16365_02738	NBRC106468_01685	XSBN-2_00820	LQC2422_02495	LQC2520_02624	LQC2441_02510	LQC2320_02583	LQC2516_02475	GB91_02650
group_630		Hypothetical protein	10	10	1	1	2940				473	689	494	LQC2485_00635	DSM16365_02727	NBRC106468_01696	XSBN-2_00809	LQC2422_02484	LQC2520_02613	LQC2441_02499	LQC2320_02572	LQC2516_02464	GB91_02639
group_632		Hypothetical protein	10	10	1	1	2986				203	359	343	LQC2485_00643	DSM16365_02719	NBRC106468_01704	XSBN-2_00801	LQC2422_02476	LQC2520_02603	LQC2441_02491	LQC2320_02562	LQC2516_02456	GB91_02630
group_633		Hypothetical protein	10	10	1	1	2987				368	434	420	LQC2485_00644	DSM16365_02718	NBRC106468_01705	XSBN-2_00800	LQC2422_02475	LQC2520_02602	LQC2441_02490	LQC2320_02561	LQC2516_02455	GB91_02629
group_634		Hypothetical protein	10	10	1	1	2991				839	1064	1041	LQC2485_00647	DSM16365_02715	NBRC106468_01708	XSBN-2_00797	LQC2422_02472	LQC2520_02599	LQC2441_02487	LQC2320_02558	LQC2516_02452	GB91_02626
group_639		Hypothetical protein	10	10	1	1	2261				275	275	275	LQC2485_00673	DSM16365_02684	NBRC106468_00216	XSBN-2_01057	LQC2422_02446	LQC2520_02566	LQC2441_02461	LQC2320_02531	LQC2516_02426	GB91_02614
group_640		Hypothetical protein	10	10	1	1	2257				380	386	385	LQC2485_00677	DSM16365_02680	NBRC106468_00220	XSBN-2_01061	LQC2422_02442	LQC2520_02562	LQC2441_02457	LQC2320_02527	LQC2516_02422	GB91_02610
group_642		Hypothetical protein	10	10	1	1	2234				380	380	380	LQC2485_00696	DSM16365_02661	NBRC106468_00239	XSBN-2_01081	LQC2422_02423	LQC2520_02542	LQC2441_02438	LQC2320_02507	LQC2516_02403	GB91_02588
group_643		Hypothetical protein	10	10	1	1	2216				284	284	284	LQC2485_00712	DSM16365_02645	NBRC106468_00255	XSBN-2_02427	LQC2422_02407	LQC2520_02527	LQC2441_02422	LQC2320_02492	LQC2516_02387	GB91_02570
group_644		Hypothetical protein	10	10	1	1	2215				1859	2579	2507	LQC2485_00713	DSM16365_02644	NBRC106468_00256	XSBN-2_02426	LQC2422_02406	LQC2520_02526	LQC2441_02421	LQC2320_02491	LQC2516_02386	GB91_02569
group_647		Hypothetical protein	10	10	1	1	2166				1136	1136	1136	LQC2485_00758	DSM16365_02598	NBRC106468_00301	XSBN-2_02379	LQC2422_02361	LQC2520_02479	LQC2441_02376	LQC2320_02444	LQC2516_02341	GB91_02520
group_648		Hypothetical protein	10	10	1	1	2164				416	524	513	LQC2485_00760	DSM16365_02596	NBRC106468_00303	XSBN-2_02377	LQC2422_02359	LQC2520_02477	LQC2441_02374	LQC2320_02442	LQC2516_02339	GB91_02518
group_649		Hypothetical protein	10	10	1	1	2154				1019	1019	1019	LQC2485_00767	DSM16365_02589	NBRC106468_00310	XSBN-2_02370	LQC2422_02352	LQC2520_02470	LQC2441_02367	LQC2320_02435	LQC2516_02332	GB91_02509
group_650		Hypothetical protein	10	10	1	1	2150				446	446	446	LQC2485_00771	DSM16365_02585	NBRC106468_00314	XSBN-2_02366	LQC2422_02348	LQC2520_02466	LQC2441_02363	LQC2320_02431	LQC2516_02328	GB91_02505
group_651		Hypothetical protein	10	10	1	1	2145				362	362	362	LQC2485_00775	DSM16365_02581	NBRC106468_00318	XSBN-2_02362	LQC2422_02344	LQC2520_02462	LQC2441_02359	LQC2320_02427	LQC2516_02324	GB91_02501
group_652		Putative universal stress protein	10	10	1	1	2136				431	431	431	LQC2485_00783	DSM16365_02573	NBRC106468_00326	XSBN-2_02354	LQC2422_02336	LQC2520_02455	LQC2441_02351	LQC2320_02420	LQC2516_02316	GB91_02492
group_653		Hypothetical protein	10	10	1	1	2129				92	92	92	LQC2485_00788	DSM16365_02568	NBRC106468_00331	XSBN-2_02348	LQC2422_02331	LQC2520_02450	LQC2441_02346	LQC2320_02415	LQC2516_02311	GB91_02485
group_655		Hypothetical protein	10	10	1	1	2121				452	1043	924	LQC2485_00796	DSM16365_02560	NBRC106468_00339	XSBN-2_02340	LQC2422_02323	LQC2520_02442	LQC2441_02338	LQC2320_02407	LQC2516_02303	GB91_02477
group_657		Hypothetical protein	10	10	1	1	2106				620	620	620	LQC2485_00809	DSM16365_02546	NBRC106468_00353	XSBN-2_02326	LQC2422_02310	LQC2520_02428	LQC2441_02325	LQC2320_02393	LQC2516_02290	GB91_02462
group_659		Hypothetical protein	10	10	1	1	2090				1259	1259	1259	LQC2485_00825	DSM16365_02529	NBRC106468_02350	XSBN-2_02311	LQC2422_02294	LQC2520_02413	LQC2441_02309	LQC2320_02378	LQC2516_02274	GB91_02447
group_660		Hypothetical protein	10	10	1	1	2075				2435	2504	2497	LQC2485_00838	DSM16365_02516	NBRC106468_02363	XSBN-2_02299	LQC2422_02281	LQC2520_02401	LQC2441_02296	LQC2320_02366	LQC2516_02261	GB91_02433
group_661		Hypothetical protein	10	10	1	1	2060				653	830	812	LQC2485_00851	DSM16365_02502	NBRC106468_02645	XSBN-2_02287	LQC2422_02269	LQC2520_02387	LQC2441_02284	LQC2320_02352	LQC2516_02249	GB91_02421
group_662		Hypothetical protein	10	10	1	1	2058				545	584	552	LQC2485_00853	DSM16365_02500	NBRC106468_02643	XSBN-2_02285	LQC2422_02267	LQC2520_02385	LQC2441_02282	LQC2320_02350	LQC2516_02247	GB91_02419
group_663		Hypothetical protein	10	10	1	1	2051				524	524	524	LQC2485_00859	DSM16365_02494	NBRC106468_02637	XSBN-2_02279	LQC2422_02261	LQC2520_02379	LQC2441_02276	LQC2320_02344	LQC2516_02241	GB91_02413
group_668		Hypothetical protein	10	10	1	1	2031				596	596	596	LQC2485_00875	DSM16365_02477	NBRC106468_02174	XSBN-2_00972	LQC2422_02245	LQC2520_02363	LQC2441_02260	LQC2320_02328	LQC2516_02225	GB91_02395
group_669		Hypothetical protein	10	10	1	1	1129				320	320	320	LQC2485_00892	DSM16365_02460	NBRC106468_02157	XSBN-2_00955	LQC2422_02228	LQC2520_02346	LQC2441_02243	LQC2320_02311	LQC2516_02208	GB91_02378
group_671		Hypothetical protein	10	10	1	1	1134				998	1064	1049	LQC2485_00897	DSM16365_02454	NBRC106468_02609	XSBN-2_00950	LQC2422_02223	LQC2520_02341	LQC2441_02238	LQC2320_02306	LQC2516_02203	GB91_02373
group_674		Hypothetical protein	10	10	1	1	1180				1739	3038	2900	LQC2485_00936	DSM16365_02411	NBRC106468_00656	XSBN-2_02634	LQC2422_02185	LQC2520_02303	LQC2441_02200	LQC2320_02268	LQC2516_02164	GB91_02325
group_676		Hypothetical protein	10	10	1	1	1211				635	647	636	LQC2485_00967	DSM16365_02380	NBRC106468_00625	XSBN-2_02664	LQC2422_02154	LQC2520_02272	LQC2441_02169	LQC2320_02237	LQC2516_02133	GB91_02292
group_678		Hypothetical protein	10	10	1	1	1216				638	638	638	LQC2485_00972	DSM16365_02375	NBRC106468_00620	XSBN-2_02669	LQC2422_02149	LQC2520_02267	LQC2441_02164	LQC2320_02232	LQC2516_02128	GB91_02286
group_679		Hypothetical protein	10	10	1	1	1223				416	422	421	LQC2485_00978	DSM16365_02369	NBRC106468_00614	XSBN-2_02675	LQC2422_02143	LQC2520_02261	LQC2441_02158	LQC2320_02226	LQC2516_02122	GB91_02280
group_680		Hypothetical protein	10	10	1	1	1227				878	878	878	LQC2485_00982	DSM16365_02365	NBRC106468_00610	XSBN-2_02679	LQC2422_02139	LQC2520_02257	LQC2441_02154	LQC2320_02222	LQC2516_02118	GB91_02276
group_681		Hypothetical protein	10	10	1	1	1228				371	371	371	LQC2485_00983	DSM16365_02364	NBRC106468_00609	XSBN-2_02680	LQC2422_02138	LQC2520_02256	LQC2441_02153	LQC2320_02221	LQC2516_02117	GB91_02275
group_687		Hypothetical protein	10	10	1	1	1278				134	134	134	LQC2485_01028	DSM16365_02319	NBRC106468_00564	XSBN-2_02725	LQC2422_02093	LQC2520_02211	LQC2441_02108	LQC2320_02176	LQC2516_02072	GB91_02226
group_690		Hypothetical protein	10	10	1	1	1292				362	362	362	LQC2485_01042	DSM16365_02305	NBRC106468_00550	XSBN-2_02739	LQC2422_02079	LQC2520_02197	LQC2441_02094	LQC2320_02162	LQC2516_02058	GB91_02212
group_692		Putative universal stress protein	10	10	1	1	1308				461	494	464	LQC2485_01055	DSM16365_02292	NBRC106468_00537	XSBN-2_02752	LQC2422_02066	LQC2520_02184	LQC2441_02081	LQC2320_02149	LQC2516_02045	GB91_02196
group_694		Hypothetical protein	10	10	1	1	1326				410	416	415	LQC2485_01072	DSM16365_02274	NBRC106468_02821	XSBN-2_01467	LQC2422_02049	LQC2520_02167	LQC2441_02064	LQC2320_02132	LQC2516_02028	GB91_02179
group_695		Hypothetical protein	10	10	1	1	1333				389	389	389	LQC2485_01076	DSM16365_02270	NBRC106468_02371	XSBN-2_01463	LQC2422_02045	LQC2520_02163	LQC2441_02060	LQC2320_02128	LQC2516_02024	GB91_02172
group_698		Hypothetical protein	10	10	1	1	1337				554	554	554	LQC2485_01079	DSM16365_02267	NBRC106468_02374	XSBN-2_01460	LQC2422_02042	LQC2520_02160	LQC2441_02057	LQC2320_02125	LQC2516_02021	GB91_02169
group_700		Putative bifunctional phosphatase/peptidyl-prolyl cis-trans isomerase	10	10	1	1	1345				770	776	770	LQC2485_01086	DSM16365_02260	NBRC106468_02381	XSBN-2_01453	LQC2422_02035	LQC2520_02153	LQC2441_02050	LQC2320_02118	LQC2516_02014	GB91_02161
group_701	yodC_1	Putative NAD(P)H nitroreductase YodC	10	10	1	1	1348				365	560	521	LQC2485_01089	DSM16365_02257	NBRC106468_02384	XSBN-2_01450	LQC2422_02032	LQC2520_02150	LQC2441_02047	LQC2320_02115	LQC2516_02011	GB91_02158
group_702		Hypothetical protein	10	10	1	1	1360				2027	2069	2036	LQC2485_01097	DSM16365_02247	NBRC106468_02152	XSBN-2_01442	LQC2422_02024	LQC2520_02142	LQC2441_02039	LQC2320_02107	LQC2516_02003	GB91_02149
group_704		Hypothetical protein	10	10	1	1	1362				776	803	778	LQC2485_01099	DSM16365_02245	NBRC106468_02150	XSBN-2_01440	LQC2422_02022	LQC2520_02140	LQC2441_02037	LQC2320_02105	LQC2516_02001	GB91_02147
group_709		Hypothetical protein	10	10	1	1	1392				1007	1124	1018	LQC2485_01126	DSM16365_02218	NBRC106468_02539	XSBN-2_01413	LQC2422_01995	LQC2520_02113	LQC2441_02010	LQC2320_02078	LQC2516_01974	GB91_02118
group_710		Hypothetical protein	10	10	1	1	1400				335	335	335	LQC2485_01133	DSM16365_02211	NBRC106468_02546	XSBN-2_01406	LQC2422_01988	LQC2520_02106	LQC2441_02003	LQC2320_02071	LQC2516_01967	GB91_02110
group_711		Hypothetical protein	10	10	1	1	1410				110	110	110	LQC2485_01143	DSM16365_02201	NBRC106468_02631	XSBN-2_01396	LQC2422_01978	LQC2520_02096	LQC2441_01993	LQC2320_02061	LQC2516_01957	GB91_02100
group_712		Hypothetical protein	10	10	1	1	1431				131	131	131	LQC2485_01164	DSM16365_02180	NBRC106468_01240	XSBN-2_01377	LQC2422_01958	LQC2520_02078	LQC2441_01973	LQC2320_02043	LQC2516_01936	GB91_02078
group_714		Hypothetical protein	10	10	1	1	1438				131	131	131	LQC2485_01171	DSM16365_02173	NBRC106468_01242	XSBN-2_01371	LQC2422_01951	LQC2520_02071	LQC2441_01966	LQC2320_02036	LQC2516_01929	GB91_02073
group_715		Hypothetical protein	10	10	1	1	1440				1448	1976	1870	LQC2485_01173	DSM16365_02171	NBRC106468_01244	XSBN-2_01369	LQC2422_01949	LQC2520_02069	LQC2441_01964	LQC2320_02034	LQC2516_01927	GB91_02070
group_716		Hypothetical protein	10	10	1	1	1442				272	272	272	LQC2485_01175	DSM16365_02169	NBRC106468_01246	XSBN-2_01367	LQC2422_01947	LQC2520_02067	LQC2441_01962	LQC2320_02032	LQC2516_01925	GB91_02068
group_743		Hypothetical protein	10	10	1	1	3589				1130	1130	1130	LQC2485_01345	DSM16365_01882	NBRC106468_02251	XSBN-2_01246	LQC2422_01840	LQC2520_01955	LQC2441_01855	LQC2320_01921	LQC2516_01811	GB91_02018
group_746		Hypothetical protein	10	10	1	1	3523				524	524	524	LQC2485_01385	DSM16365_01841	NBRC106468_02391	XSBN-2_01206	LQC2422_01800	LQC2520_01906	LQC2441_01815	LQC2320_01879	LQC2516_01771	GB91_01977
group_748		dITP/XTP pyrophosphatase	10	10	1	1	3505				518	608	599	LQC2485_01403	DSM16365_01822	NBRC106468_02192	XSBN-2_01188	LQC2422_01782	LQC2520_01888	LQC2441_01797	LQC2320_01861	LQC2516_01753	GB91_01959
group_749		Hypothetical protein	10	10	1	1	3494				653	872	828	LQC2485_01414	DSM16365_01811	NBRC106468_02203	XSBN-2_01177	LQC2422_01771	LQC2520_01877	LQC2441_01786	LQC2320_01850	LQC2516_01742	GB91_01947
group_750		Hypothetical protein	10	10	1	1	3481				1019	1049	1022	LQC2485_01424	DSM16365_01801	NBRC106468_02213	XSBN-2_01167	LQC2422_01761	LQC2520_01867	LQC2441_01776	LQC2320_01840	LQC2516_01732	GB91_01934
group_751		Putative transport protein	10	10	1	1	3454				1085	1154	1147	LQC2485_01462	DSM16365_01749	NBRC106468_00887	XSBN-2_00425	LQC2422_01736	LQC2520_01842	LQC2441_01751	LQC2320_01815	LQC2516_01694	GB91_01883
group_753		Hypothetical protein	10	10	1	1	3431				254	254	254	LQC2485_01483	DSM16365_01728	NBRC106468_00866	XSBN-2_00404	LQC2422_01715	LQC2520_01821	LQC2441_01730	LQC2320_01794	LQC2516_01673	GB91_01858
group_754		Hypothetical protein	10	10	1	1	3418				629	731	690	LQC2485_01496	DSM16365_01715	NBRC106468_00853	XSBN-2_00391	LQC2422_01702	LQC2520_01808	LQC2441_01717	LQC2320_01781	LQC2516_01660	GB91_01845
group_757		Hypothetical protein	10	10	1	1	2958				1253	1304	1258	LQC2485_01518	DSM16365_01693	NBRC106468_00831	XSBN-2_00369	LQC2422_01680	LQC2520_01786	LQC2441_01695	LQC2320_01759	LQC2516_01638	GB91_01822
group_760		Hypothetical protein	10	10	1	1	2978				914	914	914	LQC2485_01537	DSM16365_01674	NBRC106468_00812	XSBN-2_00350	LQC2422_01661	LQC2520_01767	LQC2441_01676	LQC2320_01740	LQC2516_01619	GB91_01802
group_761		Hypothetical protein	10	10	1	1	2950				1418	1475	1469	LQC2485_01545	DSM16365_01666	NBRC106468_00804	XSBN-2_00342	LQC2422_01653	LQC2520_01759	LQC2441_01668	LQC2320_01732	LQC2516_01611	GB91_01792
group_764		Hypothetical protein	10	10	1	1	2343				1028	1028	1028	LQC2485_01554	DSM16365_01657	NBRC106468_00795	XSBN-2_00333	LQC2422_01644	LQC2520_01750	LQC2441_01659	LQC2320_01723	LQC2516_01602	GB91_01782
group_765		Hypothetical protein	10	10	1	1	2341				953	953	953	LQC2485_01556	DSM16365_01655	NBRC106468_00793	XSBN-2_00331	LQC2422_01642	LQC2520_01748	LQC2441_01657	LQC2320_01721	LQC2516_01600	GB91_01780
group_766		Hypothetical protein	10	10	1	1	2339				1322	1322	1322	LQC2485_01558	DSM16365_01653	NBRC106468_00791	XSBN-2_00329	LQC2422_01640	LQC2520_01746	LQC2441_01655	LQC2320_01719	LQC2516_01598	GB91_01778
group_767		Hypothetical protein	10	10	1	1	2334				284	284	284	LQC2485_01563	DSM16365_01648	NBRC106468_00786	XSBN-2_00324	LQC2422_01635	LQC2520_01741	LQC2441_01650	LQC2320_01714	LQC2516_01593	GB91_01773
group_768		Putative oxidoreductase	10	10	1	1	2332				791	791	791	LQC2485_01565	DSM16365_01646	NBRC106468_00784	XSBN-2_00322	LQC2422_01633	LQC2520_01739	LQC2441_01648	LQC2320_01712	LQC2516_01591	GB91_01771
group_770		Hypothetical protein	10	10	1	1	2306				758	758	758	LQC2485_01592	DSM16365_01617	NBRC106468_01974	XSBN-2_00642	LQC2422_01607	LQC2520_01713	LQC2441_01622	LQC2320_01686	LQC2516_01564	GB91_01748
group_771		Hypothetical protein	10	10	1	1	2291				263	299	295	LQC2485_01607	DSM16365_01602	NBRC106468_01989	XSBN-2_00627	LQC2422_01592	LQC2520_01698	LQC2441_01607	LQC2320_01671	LQC2516_01549	GB91_01733
group_772		Hypothetical protein	10	10	1	1	2287				131	131	131	LQC2485_01611	DSM16365_01598	NBRC106468_01993	XSBN-2_00623	LQC2422_01588	LQC2520_01694	LQC2441_01603	LQC2320_01667	LQC2516_01545	GB91_01729
group_773		Hypothetical protein	10	10	1	1	2285				1361	1442	1433	LQC2485_01612	DSM16365_01596	NBRC106468_01457	XSBN-2_00622	LQC2422_01587	LQC2520_01693	LQC2441_01602	LQC2320_01666	LQC2516_01544	GB91_01728
group_776		Hypothetical protein	10	10	1	1	1795				668	668	668	LQC2485_01634	DSM16365_01574	NBRC106468_01435	XSBN-2_00600	LQC2422_01565	LQC2520_01671	LQC2441_01580	LQC2320_01644	LQC2516_01522	GB91_01703
group_777		Hypothetical protein	10	10	1	1	1803				617	848	824	LQC2485_01642	DSM16365_01566	NBRC106468_01427	XSBN-2_00592	LQC2422_01557	LQC2520_01663	LQC2441_01572	LQC2320_01636	LQC2516_01514	GB91_01695
group_778		Hypothetical protein	10	10	1	1	1826				437	467	461	LQC2485_01663	DSM16365_01544	NBRC106468_00367	XSBN-2_00571	LQC2422_01536	LQC2520_01642	LQC2441_01551	LQC2320_01615	LQC2516_01493	GB91_01673
group_781		Hypothetical protein	10	10	1	1	1834				248	278	251	LQC2485_01671	DSM16365_01536	NBRC106468_00375	XSBN-2_00563	LQC2422_01528	LQC2520_01634	LQC2441_01543	LQC2320_01607	LQC2516_01485	GB91_01666
group_782		Hypothetical protein	10	10	1	1	1840				854	854	854	LQC2485_01676	DSM16365_01531	NBRC106468_00380	XSBN-2_00558	LQC2422_01523	LQC2520_01629	LQC2441_01538	LQC2320_01602	LQC2516_01480	GB91_01661
group_784		Hypothetical protein	10	10	1	1	1845				617	632	630	LQC2485_01681	DSM16365_01526	NBRC106468_00385	XSBN-2_00553	LQC2422_01518	LQC2520_01624	LQC2441_01533	LQC2320_01597	LQC2516_01475	GB91_01656
group_785		Hypothetical protein	10	10	1	1	1848				605	605	605	LQC2485_01684	DSM16365_01523	NBRC106468_00388	XSBN-2_00550	LQC2422_01515	LQC2520_01621	LQC2441_01530	LQC2320_01594	LQC2516_01472	GB91_01653
group_787		2-haloacrylate reductase	10	10	1	1	1856				974	983	974	LQC2485_01692	DSM16365_01515	NBRC106468_00396	XSBN-2_02064	LQC2422_01507	LQC2520_01614	LQC2441_01522	LQC2320_01587	LQC2516_01464	GB91_01646
group_788		Hypothetical protein	10	10	1	1	1857				1100	1100	1100	LQC2485_01693	DSM16365_01514	NBRC106468_00397	XSBN-2_02065	LQC2422_01506	LQC2520_01613	LQC2441_01521	LQC2320_01586	LQC2516_01463	GB91_01645
group_789		Hypothetical protein	10	10	1	1	1860				308	368	362	LQC2485_01696	DSM16365_01511	NBRC106468_00400	XSBN-2_02068	LQC2422_01503	LQC2520_01610	LQC2441_01518	LQC2320_01583	LQC2516_01460	GB91_01642
group_793		Hypothetical protein	10	10	1	1	1870				200	200	200	LQC2485_01706	DSM16365_01501	NBRC106468_00410	XSBN-2_02078	LQC2422_01493	LQC2520_01600	LQC2441_01508	LQC2320_01573	LQC2516_01450	GB91_01632
group_796		Hypothetical protein	10	10	1	1	4176				890	890	890	LQC2485_01776	DSM16365_01431	NBRC106468_00480	XSBN-2_02150	LQC2422_01423	LQC2520_01532	LQC2441_01438	LQC2320_01505	LQC2516_01380	GB91_01559
group_797		Hypothetical protein	10	10	1	1	4182				1142	1181	1177	LQC2485_01782	DSM16365_01425	NBRC106468_00486	XSBN-2_02156	LQC2422_01417	LQC2520_01526	LQC2441_01432	LQC2320_01499	LQC2516_01374	GB91_01553
group_799		Hypothetical protein	10	10	1	1	4194				494	572	509	LQC2485_01794	DSM16365_01414	NBRC106468_00497	XSBN-2_02167	LQC2422_01405	LQC2520_01515	LQC2441_01420	LQC2320_01488	LQC2516_01362	GB91_01541
group_800		Hypothetical protein	10	10	1	1	4196				725	725	725	LQC2485_01796	DSM16365_01412	NBRC106468_00499	XSBN-2_02169	LQC2422_01403	LQC2520_01513	LQC2441_01418	LQC2320_01486	LQC2516_01360	GB91_01539
group_802		Hypothetical protein	10	10	1	1	4212				1106	1139	1119	LQC2485_01810	DSM16365_01398	NBRC106468_00513	XSBN-2_02183	LQC2422_01389	LQC2520_01499	LQC2441_01404	LQC2320_01471	LQC2516_01346	GB91_01524
group_803		Hypothetical protein	10	10	1	1	4216				752	758	753	LQC2485_01814	DSM16365_01394	NBRC106468_00517	XSBN-2_02187	LQC2422_01385	LQC2520_01495	LQC2441_01400	LQC2320_01467	LQC2516_01342	GB91_01520
group_805		Hypothetical protein	10	10	1	1	4219				359	488	436	LQC2485_01817	DSM16365_01391	NBRC106468_00520	XSBN-2_02190	LQC2422_01382	LQC2520_01492	LQC2441_01397	LQC2320_01464	LQC2516_01339	GB91_01517
group_806		Hypothetical protein	10	10	1	1	4221				1340	1340	1340	LQC2485_01819	DSM16365_01389	NBRC106468_00522	XSBN-2_02192	LQC2422_01380	LQC2520_01490	LQC2441_01395	LQC2320_01462	LQC2516_01337	GB91_01515
group_809		Hypothetical protein	10	10	1	1	4288				1526	1724	1585	LQC2485_01830	DSM16365_01376	NBRC106468_01548	XSBN-2_02203	LQC2422_01369	LQC2520_01479	LQC2441_01384	LQC2320_01451	LQC2516_01326	GB91_01504
group_810		Hypothetical protein	10	10	1	1	4297				2669	2804	2790	LQC2485_01839	DSM16365_01367	NBRC106468_01557	XSBN-2_02212	LQC2422_01360	LQC2520_01470	LQC2441_01375	LQC2320_01442	LQC2516_01317	GB91_01495
group_812		Lytic chitin monooxygenase	10	10	1	1	4330				365	605	437	LQC2485_01870	DSM16365_01336	NBRC106468_01588	XSBN-2_02243	LQC2422_01329	LQC2520_01439	LQC2441_01344	LQC2320_01411	LQC2516_01286	GB91_01464
group_814		Hypothetical protein	10	10	1	1	4378				461	551	542	LQC2485_01973	DSM16365_01324	NBRC106468_01646	XSBN-2_00314	LQC2422_01318	LQC2520_01428	LQC2441_01333	LQC2320_01400	LQC2516_01275	GB91_01452
group_815		Hypothetical protein	10	10	1	1	4392				362	395	378	LQC2485_01986	DSM16365_01311	NBRC106468_01659	XSBN-2_00301	LQC2422_01305	LQC2520_01415	LQC2441_01320	LQC2320_01387	LQC2516_01262	GB91_01437
group_816		Hypothetical protein	10	10	1	1	4408				1598	1598	1598	LQC2485_02001	DSM16365_01295	NBRC106468_01675	XSBN-2_00284	LQC2422_01290	LQC2520_01401	LQC2441_01305	LQC2320_01373	LQC2516_01247	GB91_01422
group_817		Hypothetical protein	10	10	1	1	4416				257	347	266	LQC2485_02009	DSM16365_01285	NBRC106468_01155	XSBN-2_00276	LQC2422_01282	LQC2520_01393	LQC2441_01297	LQC2320_01365	LQC2516_01239	GB91_01414
group_821		Hypothetical protein	10	10	1	1	4475				635	635	635	LQC2485_02069	DSM16365_01223	NBRC106468_01216	XSBN-2_00218	LQC2422_01222	LQC2520_01333	LQC2441_01237	LQC2320_01305	LQC2516_01178	GB91_01351
group_826		RNA-binding protein	10	10	1	1	4516				314	359	332	LQC2485_02108	DSM16365_01184	NBRC106468_00029	XSBN-2_00181	LQC2422_01183	LQC2520_01294	LQC2441_01198	LQC2320_01266	LQC2516_01139	GB91_01309
group_829		Hypothetical protein	10	10	1	1	4534				311	311	311	LQC2485_02125	DSM16365_01168	NBRC106468_00045	XSBN-2_00172	LQC2422_01166	LQC2520_01277	LQC2441_01181	LQC2320_01249	LQC2516_01122	GB91_01290
group_830		Putative ABC transporter ATP-binding protein	10	10	1	1	4584				704	797	787	LQC2485_02143	DSM16365_01150	NBRC106468_00063	XSBN-2_00122	LQC2422_01148	LQC2520_01230	LQC2441_01163	LQC2320_01202	LQC2516_01104	GB91_01270
group_831		Hypothetical protein	10	10	1	1	4620				641	677	648	LQC2485_02149	DSM16365_01144	NBRC106468_00069	XSBN-2_00116	LQC2422_01142	LQC2520_01224	LQC2441_01157	LQC2320_01196	LQC2516_01098	GB91_01264
group_834		Hypothetical protein	10	10	1	1	4663				680	680	680	LQC2485_02159	DSM16365_01133	NBRC106468_00080	XSBN-2_00106	LQC2422_01132	LQC2520_01153	LQC2441_01147	LQC2320_01125	LQC2516_01088	GB91_01252
group_835		Hypothetical protein	10	10	1	1	1559				440	440	440	LQC2485_02214	DSM16365_01116	NBRC106468_00097	XSBN-2_00090	LQC2422_01114	LQC2520_01135	LQC2441_01130	LQC2320_01107	LQC2516_01071	GB91_01233
group_836		Hypothetical protein	10	10	1	1	1554				668	971	910	LQC2485_02219	DSM16365_01111	NBRC106468_00102	XSBN-2_00085	LQC2422_01109	LQC2520_01130	LQC2441_01125	LQC2320_01102	LQC2516_01066	GB91_01228
group_838		Hypothetical protein	10	10	1	1	1540				569	599	572	LQC2485_02233	DSM16365_01097	NBRC106468_00116	XSBN-2_00071	LQC2422_01095	LQC2520_01116	LQC2441_01111	LQC2320_01088	LQC2516_01052	GB91_01214
group_843		Hypothetical protein	10	10	1	1	1511				425	425	425	LQC2485_02262	DSM16365_01068	NBRC106468_00145	XSBN-2_00043	LQC2422_01068	LQC2520_01089	LQC2441_01084	LQC2320_01061	LQC2516_01023	GB91_01185
group_844		Hypothetical protein	10	10	1	1	84				287	287	287	LQC2485_02266	DSM16365_01064	NBRC106468_00149	XSBN-2_00039	LQC2422_01010	LQC2520_01087	LQC2441_01026	LQC2320_01059	LQC2516_00963	GB91_01117
group_846		Hypothetical protein	10	10	1	1	66				2951	2951	2951	LQC2485_02283	DSM16365_01047	NBRC106468_00166	XSBN-2_00021	LQC2422_00993	LQC2520_01070	LQC2441_01009	LQC2320_01042	LQC2516_00946	GB91_01100
group_848		Putative universal stress protein	10	10	1	1	58				506	506	506	LQC2485_02291	DSM16365_01039	NBRC106468_00174	XSBN-2_00013	LQC2422_00985	LQC2520_01062	LQC2441_01001	LQC2320_01034	LQC2516_00938	GB91_01092
group_85		Hypothetical protein	10	10	1	1	2188				1085	4124	3341	LQC2485_00740	DSM16365_02616	NBRC106468_00283	XSBN-2_02398	LQC2422_02379	LQC2520_02501	LQC2441_02394	LQC2320_02466	LQC2516_02359	GB91_02540
group_851		Hypothetical protein	10	10	1	1	35				836	836	836	LQC2485_02313	DSM16365_01017	NBRC106468_00196	XSBN-2_01762	LQC2422_00962	LQC2520_01039	LQC2441_00978	LQC2320_01011	LQC2516_00916	GB91_01070
group_854		6-phosphogluconate dehydrogenase, NAD(+)-dependent, decarboxylating	10	10	1	1	3144				896	896	896	LQC2485_02353	DSM16365_00971	NBRC106468_01475	XSBN-2_01577	LQC2422_00932	LQC2520_01009	LQC2441_00948	LQC2320_00981	LQC2516_00876	GB91_01020
group_855		Hypothetical protein	10	10	1	1	3153				731	773	739	LQC2485_02362	DSM16365_00963	NBRC106468_01467	XSBN-2_01724	LQC2422_00923	LQC2520_01001	LQC2441_00939	LQC2320_00973	LQC2516_00867	GB91_01012
group_856		Hypothetical protein	10	10	1	1	3159				212	212	212	LQC2485_02368	DSM16365_00957	NBRC106468_01461	XSBN-2_01730	LQC2422_00917	LQC2520_00995	LQC2441_00933	LQC2320_00967	LQC2516_00861	GB91_01006
group_857		Hypothetical protein	10	10	1	1	3160				227	227	227	LQC2485_02369	DSM16365_00956	NBRC106468_01460	XSBN-2_01731	LQC2422_00916	LQC2520_00994	LQC2441_00932	LQC2320_00966	LQC2516_00860	GB91_01005
group_874		Hypothetical protein	10	10	1	1	1595				602	602	602	LQC2485_02538	DSM16365_00811	NBRC106468_01378	XSBN-2_02476	LQC2422_00747	LQC2520_00820	LQC2441_00763	LQC2320_00792	LQC2516_00690	GB91_00856
group_876		Hypothetical protein	10	10	1	1	3186				701	719	702	LQC2485_02569	DSM16365_00780	NBRC106468_01794	XSBN-2_03011	LQC2422_00723	LQC2520_00796	LQC2441_00739	LQC2320_00768	LQC2516_00659	GB91_00824
group_877		Hypothetical protein	10	10	1	1	3187				326	326	326	LQC2485_02570	DSM16365_00779	NBRC106468_01793	XSBN-2_03010	LQC2422_00722	LQC2520_00795	LQC2441_00738	LQC2320_00767	LQC2516_00658	GB91_00823
group_878		Hypothetical protein	10	10	1	1	3199				578	764	745	LQC2485_02582	DSM16365_00767	NBRC106468_01781	XSBN-2_02998	LQC2422_00710	LQC2520_00783	LQC2441_00726	LQC2320_00755	LQC2516_00646	GB91_00811
group_880		Hypothetical protein	10	10	1	1	3213				1865	1865	1865	LQC2485_02595	DSM16365_00754	NBRC106468_01768	XSBN-2_02985	LQC2422_00697	LQC2520_00770	LQC2441_00713	LQC2320_00742	LQC2516_00633	GB91_00798
group_882		Hypothetical protein	10	10	1	1	3217				494	494	494	LQC2485_02599	DSM16365_00750	NBRC106468_01764	XSBN-2_02981	LQC2422_00693	LQC2520_00766	LQC2441_00709	LQC2320_00738	LQC2516_00629	GB91_00793
group_886		Hypothetical protein	10	10	1	1	3235				572	1589	673	LQC2485_02609	DSM16365_00737	NBRC106468_02705	XSBN-2_02975	LQC2422_00683	LQC2520_00760	LQC2441_00699	LQC2320_00732	LQC2516_00619	GB91_00775
group_887		Hypothetical protein	10	10	1	1	3234				332	332	332	LQC2485_02610	DSM16365_00736	NBRC106468_02704	XSBN-2_02974	LQC2422_00682	LQC2520_00759	LQC2441_00698	LQC2320_00731	LQC2516_00618	GB91_00774
group_888		Hypothetical protein	10	10	1	1	3228				545	545	545	LQC2485_02616	DSM16365_00729	NBRC106468_01338	XSBN-2_02968	LQC2422_00676	LQC2520_00753	LQC2441_00692	LQC2320_00725	LQC2516_00612	GB91_00768
group_889		Hypothetical protein	10	10	1	1	3225				383	383	383	LQC2485_02619	DSM16365_00726	NBRC106468_01335	XSBN-2_02965	LQC2422_00673	LQC2520_00750	LQC2441_00689	LQC2320_00722	LQC2516_00609	GB91_00765
group_890		Hypothetical protein	10	10	1	1	3224				2504	2504	2504	LQC2485_02620	DSM16365_00725	NBRC106468_01334	XSBN-2_02964	LQC2422_00672	LQC2520_00749	LQC2441_00688	LQC2320_00721	LQC2516_00608	GB91_00764
group_892		Hypothetical protein	10	10	1	1	2413				251	251	251	LQC2485_02651	DSM16365_00694	NBRC106468_01303	XSBN-2_02932	LQC2422_00641	LQC2520_00713	LQC2441_00657	LQC2320_00685	LQC2516_00577	GB91_00728
group_893		D-lactate dehydrogenase	10	10	1	1	2414				992	992	992	LQC2485_02652	DSM16365_00693	NBRC106468_01302	XSBN-2_02931	LQC2422_00640	LQC2520_00712	LQC2441_00656	LQC2320_00684	LQC2516_00576	GB91_00727
group_896		Hypothetical protein	10	10	1	1	2419				509	512	510	LQC2485_02657	DSM16365_00689	NBRC106468_01298	XSBN-2_02926	LQC2422_00635	LQC2520_00708	LQC2441_00651	LQC2320_00680	LQC2516_00571	GB91_00721
group_902		Hypothetical protein	10	10	1	1	2466				665	665	665	LQC2485_02700	DSM16365_00645	NBRC106468_00698	XSBN-2_00672	LQC2422_00593	LQC2520_00666	LQC2441_00609	LQC2320_00638	LQC2516_00528	GB91_00676
group_907		Hypothetical protein	10	10	1	1	2474				515	515	515	LQC2485_02707	DSM16365_00638	NBRC106468_00705	XSBN-2_00679	LQC2422_00586	LQC2520_00659	LQC2441_00602	LQC2320_00631	LQC2516_00521	GB91_00668
group_915		Hypothetical protein	10	10	1	1	2514				710	710	710	LQC2485_02747	DSM16365_00598	NBRC106468_00745	XSBN-2_00719	LQC2422_00547	LQC2520_00620	LQC2441_00563	LQC2320_00592	LQC2516_00481	GB91_00630
group_917		Hypothetical protein	10	10	1	1	2533				1430	1430	1430	LQC2485_02766	DSM16365_00579	NBRC106468_00764	XSBN-2_00738	LQC2422_00528	LQC2520_00601	LQC2441_00544	LQC2320_00573	LQC2516_00462	GB91_00610
group_922		Hypothetical protein	10	10	1	1	2554				977	977	977	LQC2485_02814	DSM16365_00532	NBRC106468_01606	XSBN-2_01531	LQC2422_00480	LQC2520_00552	LQC2441_00496	LQC2320_00524	LQC2516_00414	GB91_00555
group_923		Putative TrmH family tRNA/rRNA methyltransferase	10	10	1	1	730				614	767	751	LQC2485_02825	DSM16365_00521	NBRC106468_01595	XSBN-2_01999	LQC2422_00469	LQC2520_00541	LQC2441_00485	LQC2320_00513	LQC2516_00403	GB91_00544
group_924		Hypothetical protein	10	10	1	1	736				536	536	536	LQC2485_02831	DSM16365_00515	NBRC106468_01501	XSBN-2_01525	LQC2422_00463	LQC2520_00535	LQC2441_00479	LQC2320_00507	LQC2516_00397	GB91_00538
group_925		Hypothetical protein	10	10	1	1	740				626	677	631	LQC2485_02835	DSM16365_00511	NBRC106468_01505	XSBN-2_01521	LQC2422_00459	LQC2520_00531	LQC2441_00475	LQC2320_00503	LQC2516_00393	GB91_00534
group_928		Hypothetical protein	10	10	1	1	655				1394	1409	1395	LQC2485_02893	DSM16365_00450	NBRC106468_01738	XSBN-2_00452	LQC2422_00408	LQC2520_00479	LQC2441_00424	LQC2320_00451	LQC2516_00336	GB91_00414
group_933		Hypothetical protein	10	10	1	1	623				653	653	653	LQC2485_02926	DSM16365_00417	NBRC106468_02267	XSBN-2_00485	LQC2422_00375	LQC2520_00447	LQC2441_00391	LQC2320_00419	LQC2516_00303	GB91_00387
group_934		Hypothetical protein	10	10	1	1	619				518	608	599	LQC2485_02930	DSM16365_00413	NBRC106468_02271	XSBN-2_00489	LQC2422_00371	LQC2520_00443	LQC2441_00387	LQC2320_00415	LQC2516_00299	GB91_00382
group_935		Putative phosphatase	10	10	1	1	615				809	809	809	LQC2485_02934	DSM16365_00409	NBRC106468_02275	XSBN-2_00493	LQC2422_00367	LQC2520_00439	LQC2441_00383	LQC2320_00411	LQC2516_00295	GB91_00378
group_936		Hypothetical protein	10	10	1	1	614				986	986	986	LQC2485_02935	DSM16365_00408	NBRC106468_02276	XSBN-2_00494	LQC2422_00366	LQC2520_00438	LQC2441_00382	LQC2320_00410	LQC2516_00294	GB91_00377
group_937		Hypothetical protein	10	10	1	1	599				1184	1184	1184	LQC2485_02949	DSM16365_00393	NBRC106468_02015	XSBN-2_00508	LQC2422_00352	LQC2520_00424	LQC2441_00368	LQC2320_00396	LQC2516_00280	GB91_00359
group_938		Hypothetical protein	10	10	1	1	584				422	422	422	LQC2485_02962	DSM16365_00378	NBRC106468_02000	XSBN-2_00521	LQC2422_00339	LQC2520_00411	LQC2441_00355	LQC2320_00383	LQC2516_00267	GB91_00344
group_941		Hypothetical protein	10	10	1	1	484				320	338	329	LQC2485_03007	DSM16365_00296	NBRC106468_02554	XSBN-2_01042	LQC2422_00294	LQC2520_00327	LQC2441_00310	LQC2320_00299	LQC2516_00222	GB91_00295
group_942		Hypothetical protein	10	10	1	1	466				527	527	527	LQC2485_03023	DSM16365_00278	NBRC106468_00904	XSBN-2_01976	LQC2422_00278	LQC2520_00311	LQC2441_00294	LQC2320_00283	LQC2516_00206	GB91_00279
group_944		Hypothetical protein	10	10	1	1	455				269	269	269	LQC2485_03034	DSM16365_00267	NBRC106468_00915	XSBN-2_01965	LQC2422_00267	LQC2520_00300	LQC2441_00283	LQC2320_00272	LQC2516_00195	GB91_00268
group_945		Hypothetical protein	10	10	1	1	450				362	362	362	LQC2485_03039	DSM16365_00262	NBRC106468_00920	XSBN-2_01960	LQC2422_00262	LQC2520_00295	LQC2441_00278	LQC2320_00267	LQC2516_00190	GB91_00263
group_946		Hypothetical protein	10	10	1	1	447				848	917	910	LQC2485_03042	DSM16365_00259	NBRC106468_00923	XSBN-2_01957	LQC2422_00259	LQC2520_00292	LQC2441_00275	LQC2320_00264	LQC2516_00187	GB91_00260
group_947		Hypothetical protein	10	10	1	1	446				374	374	374	LQC2485_03043	DSM16365_00258	NBRC106468_00924	XSBN-2_01956	LQC2422_00258	LQC2520_00291	LQC2441_00274	LQC2320_00263	LQC2516_00186	GB91_00259
group_948		Hypothetical protein	10	10	1	1	429				311	311	311	LQC2485_03059	DSM16365_00242	NBRC106468_00940	XSBN-2_01940	LQC2422_00242	LQC2520_00274	LQC2441_00258	LQC2320_00246	LQC2516_00170	GB91_00242
group_949		Hypothetical protein	10	10	1	1	423				158	251	241	LQC2485_03065	DSM16365_00236	NBRC106468_00946	XSBN-2_01934	LQC2422_00236	LQC2520_00268	LQC2441_00252	LQC2320_00240	LQC2516_00164	GB91_00236
group_950		Hypothetical protein	10	10	1	1	422				305	305	305	LQC2485_03066	DSM16365_00235	NBRC106468_00947	XSBN-2_01933	LQC2422_00235	LQC2520_00267	LQC2441_00251	LQC2320_00239	LQC2516_00163	GB91_00235
group_952		Hypothetical protein	10	10	1	1	410				1961	1961	1961	LQC2485_03078	DSM16365_00222	NBRC106468_00960	XSBN-2_01921	LQC2422_00223	LQC2520_00255	LQC2441_00239	LQC2320_00227	LQC2516_00151	GB91_00223
group_955		Hypothetical protein	10	10	1	1	393				554	554	554	LQC2485_03093	DSM16365_00208	NBRC106468_00974	XSBN-2_01907	LQC2422_00208	LQC2520_00240	LQC2441_00224	LQC2320_00212	LQC2516_00136	GB91_00208
group_956		Hypothetical protein	10	10	1	1	390				551	551	551	LQC2485_03096	DSM16365_00205	NBRC106468_00977	XSBN-2_01904	LQC2422_00205	LQC2520_00237	LQC2441_00221	LQC2320_00209	LQC2516_00133	GB91_00205
group_960		Multidrug efflux system permease protein	10	10	1	1	312				1622	1622	1622	LQC2485_03161	DSM16365_00138	NBRC106468_02048	XSBN-2_01842	LQC2422_00136	LQC2520_00180	LQC2441_00151	LQC2320_00152	LQC2516_02912	GB91_00137
group_961		Hypothetical protein	10	10	1	1	307				785	785	785	LQC2485_03166	DSM16365_00133	NBRC106468_02053	XSBN-2_01837	LQC2422_00131	LQC2520_00175	LQC2441_00146	LQC2320_00147	LQC2516_02907	GB91_00132
group_962		Hypothetical protein	10	10	1	1	297				806	812	809	LQC2485_03175	DSM16365_00124	NBRC106468_02877	XSBN-2_01828	LQC2422_00123	LQC2520_00167	LQC2441_00138	LQC2320_00139	LQC2516_02899	GB91_00122
group_964		Hypothetical protein	10	10	1	1	288				329	329	329	LQC2485_03182	DSM16365_00116	NBRC106468_01801	XSBN-2_01821	LQC2422_00116	LQC2520_00160	LQC2441_00131	LQC2320_00132	LQC2516_02892	GB91_00115
group_965		Hypothetical protein	10	10	1	1	280				707	707	707	LQC2485_03190	DSM16365_00108	NBRC106468_01809	XSBN-2_01813	LQC2422_00108	LQC2520_00152	LQC2441_00123	LQC2320_00124	LQC2516_02884	GB91_00107
group_966		Hypothetical protein	10	10	1	1	277				1592	1676	1625	LQC2485_03193	DSM16365_00105	NBRC106468_01812	XSBN-2_01810	LQC2422_00105	LQC2520_00149	LQC2441_00120	LQC2320_00121	LQC2516_02881	GB91_00104
group_970		Hypothetical protein	10	10	1	1	253				638	800	783	LQC2485_03216	DSM16365_00081	NBRC106468_01835	XSBN-2_01786	LQC2422_00081	LQC2520_00126	LQC2441_00096	LQC2320_00098	LQC2516_02858	GB91_00080
group_972		Hypothetical protein	10	10	1	1	244				308	323	320	LQC2485_03223	DSM16365_00070	NBRC106468_02303	XSBN-2_01634	LQC2422_00074	LQC2520_00119	LQC2441_00089	LQC2320_00091	LQC2516_02851	GB91_00073
group_973		Hypothetical protein	10	10	1	1	243				851	1004	927	LQC2485_03224	DSM16365_00069	NBRC106468_02302	XSBN-2_01633	LQC2422_00073	LQC2520_00118	LQC2441_00088	LQC2320_00090	LQC2516_02850	GB91_00072
group_974		Hypothetical protein	10	10	1	1	240				893	893	893	LQC2485_03227	DSM16365_00066	NBRC106468_02299	XSBN-2_01630	LQC2422_00070	LQC2520_00115	LQC2441_00085	LQC2320_00087	LQC2516_02847	GB91_00069
grpE		Hypothetical protein	10	10	1	1	1782				608	608	608	LQC2485_01622	DSM16365_01586	NBRC106468_01447	XSBN-2_00612	LQC2422_01577	LQC2520_01683	LQC2441_01592	LQC2320_01656	LQC2516_01534	GB91_01716
gshAB_2		Glutathione biosynthesis bifunctional protein GshAB	10	10	1	1	3561				2255	2255	2255	LQC2485_01349	DSM16365_01877	NBRC106468_02327	XSBN-2_01242	LQC2422_01836	LQC2520_01944	LQC2441_01851	LQC2320_01917	LQC2516_01807	GB91_02014
gtaB		UTP--glucose-1-phosphate uridylyltransferase	10	10	1	1	2521				920	920	920	LQC2485_02754	DSM16365_00591	NBRC106468_00752	XSBN-2_00726	LQC2422_00540	LQC2520_00613	LQC2441_00556	LQC2320_00585	LQC2516_00474	GB91_00623
gtfA_1		UDP-N-acetylglucosamine--peptide N-acetylglucosaminyltransferase GtfA subunit	10	10	1	1	49				1526	1526	1526	LQC2485_02300	DSM16365_01030	NBRC106468_00183	XSBN-2_00004	LQC2422_00976	LQC2520_01053	LQC2441_00992	LQC2320_01025	LQC2516_00929	GB91_01083
guaA		GMP synthase [glutamine-hydrolyzing]	10	10	1	1	2380				1556	1556	1556	LQC2485_02624	DSM16365_00721	NBRC106468_01330	XSBN-2_02960	LQC2422_00668	LQC2520_00745	LQC2441_00684	LQC2320_00717	LQC2516_00604	GB91_00758
guaC		GMP reductase	10	10	1	1	2860				977	977	977	LQC2485_00566	DSM16365_02805	NBRC106468_02743	XSBN-2_01127	LQC2422_02554	LQC2520_02683	LQC2441_02568	LQC2320_02642	LQC2516_02540	GB91_02709
gyrA		DNA gyrase subunit A	10	10	1	1	4105				2576	2576	2576	LQC2485_00319	DSM16365_00006	NBRC106468_01128	XSBN-2_00884	LQC2422_02799	LQC2520_00055	LQC2441_02816	LQC2320_00027	LQC2516_02786	GB91_00006
gyrB		DNA gyrase subunit B	10	10	1	1	4104				1946	1946	1946	LQC2485_00320	DSM16365_00005	NBRC106468_01127	XSBN-2_00883	LQC2422_02798	LQC2520_00054	LQC2441_02815	LQC2320_00026	LQC2516_02785	GB91_00005
hcaR		Hca operon transcriptional activator HcaR	10	10	1	1	1836				890	890	890	LQC2485_01673	DSM16365_01534	NBRC106468_00377	XSBN-2_00561	LQC2422_01526	LQC2520_01632	LQC2441_01541	LQC2320_01605	LQC2516_01483	GB91_01664
hcaR_1		Hypothetical protein	10	10	1	1	1689				479	902	859	LQC2485_02464	DSM16365_00888	NBRC106468_02343	XSBN-2_02550	LQC2422_00821	LQC2520_00895	LQC2441_00837	LQC2320_00867	LQC2516_00764	GB91_00932
helD_1		DNA helicase IV	10	10	1	1	575				2309	2309	2309	LQC2485_02968	DSM16365_00372	NBRC106468_01994	XSBN-2_00527	LQC2422_00333	LQC2520_00400	LQC2441_00349	LQC2320_00372	LQC2516_00261	GB91_00338
helD_2		DNA helicase IV	10	10	1	1	2383				2306	2306	2306	LQC2485_02627	DSM16365_00718	NBRC106468_01327	XSBN-2_02957	LQC2422_00665	LQC2520_00742	LQC2441_00681	LQC2320_00714	LQC2516_00601	GB91_00755
hepT_1		Heptaprenyl diphosphate synthase component 2	10	10	1	1	1730				992	992	992	LQC2485_02503	DSM16365_00849	NBRC106468_01948	XSBN-2_02511	LQC2422_00782	LQC2520_00856	LQC2441_00798	LQC2320_00828	LQC2516_00725	GB91_00891
hepT_2		Heptaprenyl diphosphate synthase component 2	10	10	1	1	1675				1034	1034	1034	LQC2485_02452	DSM16365_00900	NBRC106468_02331	XSBN-2_02562	LQC2422_00833	LQC2520_00907	LQC2441_00849	LQC2320_00879	LQC2516_00776	GB91_00946
hexR		HTH-type transcriptional regulator HexR	10	10	1	1	1653				878	878	878	LQC2485_02428	DSM16365_00921	NBRC106468_01896	XSBN-2_02583	LQC2422_00857	LQC2520_00928	LQC2441_00873	LQC2320_00900	LQC2516_00800	GB91_00967
hflX		GTPase HflX	10	10	1	1	2395				1295	1295	1295	LQC2485_02639	DSM16365_00706	NBRC106468_01315	XSBN-2_02945	LQC2422_00653	LQC2520_00730	LQC2441_00669	LQC2320_00702	LQC2516_00589	GB91_00743
hisA		1-(5-phosphoribosyl)-5-[(5-phosphoribosylamino)methylideneamino] imidazole-4-carboxamide isomerase	10	10	1	1	1380				719	719	719	LQC2485_01115	DSM16365_02229	NBRC106468_02134	XSBN-2_01424	LQC2422_02006	LQC2520_02124	LQC2441_02021	LQC2320_02089	LQC2516_01985	GB91_02130
hisB		Imidazoleglycerol-phosphate dehydratase	10	10	1	1	1378				584	584	584	LQC2485_01113	DSM16365_02231	NBRC106468_02136	XSBN-2_01426	LQC2422_02008	LQC2520_02126	LQC2441_02023	LQC2320_02091	LQC2516_01987	GB91_02132
hisD		Histidinol dehydrogenase	10	10	1	1	1376				1286	1286	1286	LQC2485_01112	DSM16365_02232	NBRC106468_02137	XSBN-2_01427	LQC2422_02009	LQC2520_02127	LQC2441_02024	LQC2320_02092	LQC2516_01988	GB91_02133
hisE		Phosphoribosyl-ATP pyrophosphatase	10	10	1	1	1384				320	320	320	LQC2485_01118	DSM16365_02226	NBRC106468_02131	XSBN-2_01421	LQC2422_02003	LQC2520_02121	LQC2441_02018	LQC2320_02086	LQC2516_01982	GB91_02127
hisF		Imidazole glycerol phosphate synthase subunit HisF	10	10	1	1	1381				758	758	758	LQC2485_01116	DSM16365_02228	NBRC106468_02133	XSBN-2_01423	LQC2422_02005	LQC2520_02123	LQC2441_02020	LQC2320_02088	LQC2516_01984	GB91_02129
hisG		ATP phosphoribosyltransferase	10	10	1	1	1375				656	656	656	LQC2485_01111	DSM16365_02233	NBRC106468_02138	XSBN-2_01428	LQC2422_02010	LQC2520_02128	LQC2441_02025	LQC2320_02093	LQC2516_01989	GB91_02134
hisI		Phosphoribosyl-AMP cyclohydrolase	10	10	1	1	1382				323	326	323	LQC2485_01117	DSM16365_02227	NBRC106468_02132	XSBN-2_01422	LQC2422_02004	LQC2520_02122	LQC2441_02019	LQC2320_02087	LQC2516_01983	GB91_02128
hisK		Histidinol-phosphatase	10	10	1	1	1373				830	830	830	LQC2485_01109	DSM16365_02235	NBRC106468_02140	XSBN-2_01430	LQC2422_02012	LQC2520_02130	LQC2441_02027	LQC2320_02095	LQC2516_01991	GB91_02136
hisS		Histidine--tRNA ligase	10	10	1	1	1804				1280	1280	1280	LQC2485_01643	DSM16365_01565	NBRC106468_01426	XSBN-2_00591	LQC2422_01556	LQC2520_01662	LQC2441_01571	LQC2320_01635	LQC2516_01513	GB91_01694
hisZ		ATP phosphoribosyltransferase regulatory subunit	10	10	1	1	1374				1151	1151	1151	LQC2485_01110	DSM16365_02234	NBRC106468_02139	XSBN-2_01429	LQC2422_02011	LQC2520_02129	LQC2441_02026	LQC2320_02094	LQC2516_01990	GB91_02135
hit		Protein hit	10	10	1	1	4658				452	452	452	LQC2485_02155	DSM16365_01138	NBRC106468_00075	XSBN-2_00110	LQC2422_01136	LQC2520_01157	LQC2441_01151	LQC2320_01129	LQC2516_01092	GB91_01256
hmoB		Heme-degrading monooxygenase HmoB	10	10	1	1	3469				500	500	500	LQC2485_01449	DSM16365_01764	NBRC106468_02781	XSBN-2_00438	LQC2422_01749	LQC2520_01855	LQC2441_01764	LQC2320_01828	LQC2516_01707	GB91_01897
hmpT		Thiamine precursor transporter HmpT	10	10	1	1	1169				503	506	503	LQC2485_00926	DSM16365_02424	NBRC106468_02780	XSBN-2_00918	LQC2422_02194	LQC2520_02312	LQC2441_02209	LQC2320_02277	LQC2516_02174	GB91_02339
hom		Homoserine dehydrogenase	10	10	1	1	689				1286	1286	1286	LQC2485_02855	DSM16365_00491	NBRC106468_01525	XSBN-2_01501	LQC2422_00440	LQC2520_00512	LQC2441_00456	LQC2320_00484	LQC2516_00373	GB91_00458
hpf		Ribosome hibernation promotion factor	10	10	1	1	2539				566	566	566	LQC2485_02771	DSM16365_00574	NBRC106468_00769	XSBN-2_00743	LQC2422_00523	LQC2520_00596	LQC2441_00539	LQC2320_00568	LQC2516_00457	GB91_00605
hpr_1		Hydroxypyruvate reductase	10	10	1	1	1186				950	950	950	LQC2485_00941	DSM16365_02406	NBRC106468_00651	XSBN-2_02639	LQC2422_02180	LQC2520_02298	LQC2441_02195	LQC2320_02263	LQC2516_02159	GB91_02319
hprK		HPr kinase/phosphorylase	10	10	1	1	2524				947	1010	953	LQC2485_02757	DSM16365_00588	NBRC106468_00755	XSBN-2_00729	LQC2422_00537	LQC2520_00610	LQC2441_00553	LQC2320_00582	LQC2516_00471	GB91_00620
hpt		Hypoxanthine-guanine phosphoribosyltransferase	10	10	1	1	665				542	542	542	LQC2485_02884	DSM16365_00459	NBRC106468_01729	XSBN-2_00443	LQC2422_00417	LQC2520_00489	LQC2441_00433	LQC2320_00461	LQC2516_00345	GB91_00425
hrcA		Heat-inducible transcription repressor HrcA	10	10	1	1	2274				1043	1043	1043	LQC2485_01621	DSM16365_01587	NBRC106468_01448	XSBN-2_00613	LQC2422_01578	LQC2520_01684	LQC2441_01593	LQC2320_01657	LQC2516_01535	GB91_01717
hrtA		Putative hemin import ATP-binding protein HrtA	10	10	1	1	1158				680	680	680	LQC2485_00915	DSM16365_02435	NBRC106468_02570	XSBN-2_00929	LQC2422_02205	LQC2520_02323	LQC2441_02220	LQC2320_02288	LQC2516_02185	GB91_02351
hslO		33 kDa chaperonin	10	10	1	1	667				887	887	887	LQC2485_02882	DSM16365_00461	NBRC106468_01727	XSBN-2_00441	LQC2422_00419	LQC2520_00491	LQC2441_00435	LQC2320_00463	LQC2516_00347	GB91_00427
hslV		ATP-dependent protease subunit HslV	10	10	1	1	1917				542	542	542	LQC2485_01749	DSM16365_01457	NBRC106468_00453	XSBN-2_02124	LQC2422_01450	LQC2520_01557	LQC2441_01465	LQC2320_01530	LQC2516_01407	GB91_01586
htpX		Protease HtpX	10	10	1	1	633				899	899	899	LQC2485_02916	DSM16365_00427	NBRC106468_02257	XSBN-2_00475	LQC2422_00385	LQC2520_00457	LQC2441_00401	LQC2320_00429	LQC2516_00313	GB91_00397
htrA		Serine protease Do-like HtrA	10	10	1	1	4137				1262	1262	1262	LQC2485_00290	DSM16365_00036	NBRC106468_02476	XSBN-2_00914	LQC2422_02827	LQC2520_00085	LQC2441_02844	LQC2320_00057	LQC2516_02815	GB91_00037
hup		DNA-binding protein HU	10	10	1	1	1889				275	275	275	LQC2485_01724	DSM16365_01482	NBRC106468_00428	XSBN-2_02096	LQC2422_01475	LQC2520_01582	LQC2441_01490	LQC2320_01555	LQC2516_01432	GB91_01613
hxlR_1		HTH-type transcriptional activator HxlR	10	10	1	1	2217				365	365	365	LQC2485_00711	DSM16365_02646	NBRC106468_00254	XSBN-2_02428	LQC2422_02408	LQC2520_02528	LQC2441_02423	LQC2320_02493	LQC2516_02388	GB91_02571
hxlR_2		HTH-type transcriptional activator HxlR	10	10	1	1	2263				335	335	335	LQC2485_00671	DSM16365_02686	NBRC106468_00214	XSBN-2_01055	LQC2422_02448	LQC2520_02568	LQC2441_02463	LQC2320_02533	LQC2516_02428	GB91_02616
icaA		Poly-?-1,6-N-acetyl-D-glucosamine synthase	10	10	1	1	1254				1328	1328	1328	LQC2485_01006	DSM16365_02341	NBRC106468_00586	XSBN-2_02703	LQC2422_02115	LQC2520_02233	LQC2441_02130	LQC2320_02198	LQC2516_02094	GB91_02250
ifcA		Fumarate reductase flavoprotein subunit	10	10	1	1	1692				1388	1388	1388	LQC2485_02467	DSM16365_00885	NBRC106468_02346	XSBN-2_02547	LQC2422_00818	LQC2520_00892	LQC2441_00834	LQC2320_00864	LQC2516_00761	GB91_00929
ileS		Isoleucine--tRNA ligase	10	10	1	1	3428				2798	2798	2798	LQC2485_01486	DSM16365_01725	NBRC106468_00863	XSBN-2_00401	LQC2422_01712	LQC2520_01818	LQC2441_01727	LQC2320_01791	LQC2516_01670	GB91_01855
ilvE		Branched-chain-amino-acid aminotransferase	10	10	1	1	868				1028	1028	1028	LQC2485_01307	DSM16365_01920	NBRC106468_01276	XSBN-2_01284	LQC2422_01878	LQC2520_01993	LQC2441_01893	LQC2320_01959	LQC2516_01849	GB91_02056
infA		Translation initiation factor IF-1	10	10	1	1	1626				218	269	223	LQC2485_02508	DSM16365_00841	NBRC106468_01348	XSBN-2_02506	LQC2422_00777	LQC2520_00851	LQC2441_00793	LQC2320_00823	LQC2516_00720	GB91_00886
infC		Translation initiation factor IF-3	10	10	1	1	4537				500	500	500	LQC2485_02128	DSM16365_01165	NBRC106468_00048	XSBN-2_00166	LQC2422_01163	LQC2520_01274	LQC2441_01178	LQC2320_01246	LQC2516_01119	GB91_01287
iolU_1		Scyllo-inositol 2-dehydrogenase (NADP(+)) IolU	10	10	1	1	1673				974	974	974	LQC2485_02450	DSM16365_00902	NBRC106468_02329	XSBN-2_02564	LQC2422_00835	LQC2520_00909	LQC2441_00851	LQC2320_00881	LQC2516_00778	GB91_00948
iolU_2		Scyllo-inositol 2-dehydrogenase (NADP(+)) IolU	10	10	1	1	1649				1007	1007	1007	LQC2485_02424	DSM16365_00925	NBRC106468_01900	XSBN-2_02587	LQC2422_00861	LQC2520_00932	LQC2441_00877	LQC2320_00904	LQC2516_00804	GB91_00971
iolU_3		Scyllo-inositol 2-dehydrogenase (NADP(+)) IolU	10	10	1	1	1342				977	977	977	LQC2485_01083	DSM16365_02263	NBRC106468_02378	XSBN-2_01456	LQC2422_02038	LQC2520_02156	LQC2441_02053	LQC2320_02121	LQC2516_02017	GB91_02164
iphP		Tyrosine-protein phosphatase	10	10	1	1	2859				785	785	785	LQC2485_00565	DSM16365_02806	NBRC106468_02744	XSBN-2_01126	LQC2422_02555	LQC2520_02684	LQC2441_02569	LQC2320_02643	LQC2516_02541	GB91_02710
iscS_1		Cysteine desulfurase IscS	10	10	1	1	3423				1160	1160	1160	LQC2485_01491	DSM16365_01720	NBRC106468_00858	XSBN-2_00396	LQC2422_01707	LQC2520_01813	LQC2441_01722	LQC2320_01786	LQC2516_01665	GB91_01850
iscS_2		Cysteine desulfurase IscS	10	10	1	1	3552				1154	1154	1154	LQC2485_01357	DSM16365_01869	NBRC106468_02319	XSBN-2_01234	LQC2422_01828	LQC2520_01936	LQC2441_01843	LQC2320_01909	LQC2516_01799	GB91_02006
iscU		Iron-sulfur cluster assembly scaffold protein IscU	10	10	1	1	4581				467	467	467	LQC2485_02140	DSM16365_01153	NBRC106468_00060	XSBN-2_00125	LQC2422_01151	LQC2520_01233	LQC2441_01166	LQC2320_01205	LQC2516_01107	GB91_01273
ispE		4-Diphosphocytidyl-2-C-methyl-D-erythritol kinase	10	10	1	1	604				866	866	866	LQC2485_02944	DSM16365_00398	NBRC106468_02020	XSBN-2_00503	LQC2422_00357	LQC2520_00429	LQC2441_00373	LQC2320_00401	LQC2516_00285	GB91_00364
kimA		Potassium transporter KimA	10	10	1	1	2600				1835	1835	1835	LQC2485_02778	DSM16365_00568	NBRC106468_00775	XSBN-2_01569	LQC2422_00516	LQC2520_00590	LQC2441_00532	LQC2320_00562	LQC2516_00450	GB91_00598
ktrA		Ktr system potassium uptake protein A	10	10	1	1	3419				662	662	662	LQC2485_01495	DSM16365_01716	NBRC106468_00854	XSBN-2_00392	LQC2422_01703	LQC2520_01809	LQC2441_01718	LQC2320_01782	LQC2516_01661	GB91_01846
lacC		Tagatose-6-phosphate kinase	10	10	1	1	2337				917	917	917	LQC2485_01560	DSM16365_01651	NBRC106468_00789	XSBN-2_00327	LQC2422_01638	LQC2520_01744	LQC2441_01653	LQC2320_01717	LQC2516_01596	GB91_01776
lacL		?-Galactosidase large subunit	10	10	1	1	2702				1880	1880	1880	LQC2485_00425	DSM16365_02953	NBRC106468_01026	XSBN-2_02776	LQC2422_02694	LQC2520_02823	LQC2441_02709	LQC2320_02782	LQC2516_02681	GB91_02861
lacM		?-Galactosidase small subunit	10	10	1	1	2701				959	959	959	LQC2485_00424	DSM16365_02954	NBRC106468_01027	XSBN-2_02775	LQC2422_02695	LQC2520_02824	LQC2441_02710	LQC2320_02783	LQC2516_02682	GB91_02862
lacR		HTH-type transcriptional regulator LacR	10	10	1	1	2711				1010	1010	1010	LQC2485_00432	DSM16365_02946	NBRC106468_01019	XSBN-2_02783	LQC2422_02687	LQC2520_02816	LQC2441_02702	LQC2320_02775	LQC2516_02674	GB91_02853
lacS_1		Lactose permease	10	10	1	1	2713				1946	1946	1946	LQC2485_00434	DSM16365_02944	NBRC106468_01017	XSBN-2_02785	LQC2422_02685	LQC2520_02814	LQC2441_02700	LQC2320_02773	LQC2516_02672	GB91_02851
lacS_2		Lactose permease	10	10	1	1	2699				1958	1958	1958	LQC2485_00422	DSM16365_02956	NBRC106468_01029	XSBN-2_02773	LQC2422_02697	LQC2520_02826	LQC2441_02712	LQC2320_02785	LQC2516_02684	GB91_02864
lacX		Protein LacX, plasmid	10	10	1	1	1919				878	878	878	LQC2485_01751	DSM16365_01455	NBRC106468_00455	XSBN-2_02126	LQC2422_01448	LQC2520_01555	LQC2441_01463	LQC2320_01528	LQC2516_01405	GB91_01584
larA		Lactate racemase	10	10	1	1	264				1274	1274	1274	LQC2485_03205	DSM16365_00092	NBRC106468_01824	XSBN-2_01797	LQC2422_00092	LQC2520_00137	LQC2441_00107	LQC2320_00109	LQC2516_02869	GB91_00092
larB		Pyridinium-3,5-biscarboxylic acid mononucleotide synthase	10	10	1	1	265				719	740	729	LQC2485_03204	DSM16365_00093	NBRC106468_01823	XSBN-2_01798	LQC2422_00093	LQC2520_00138	LQC2441_00108	LQC2320_00110	LQC2516_02870	GB91_00093
larC_1		Pyridinium-3,5-bisthiocarboxylic acid mononucleotide nickel insertion protein	10	10	1	1	266				791	806	792	LQC2485_03203	DSM16365_00094	NBRC106468_01822	XSBN-2_01799	LQC2422_00094	LQC2520_00139	LQC2441_00109	LQC2320_00111	LQC2516_02871	GB91_00094
larC_2		Pyridinium-3,5-bisthiocarboxylic acid mononucleotide nickel insertion protein	10	10	1	1	267				431	506	438	LQC2485_03202	DSM16365_00095	NBRC106468_01821	XSBN-2_01800	LQC2422_00095	LQC2520_00140	LQC2441_00110	LQC2320_00112	LQC2516_02872	GB91_00095
larD_1		D/L-lactic acid transporter	10	10	1	1	268				716	716	716	LQC2485_03201	DSM16365_00096	NBRC106468_01820	XSBN-2_01801	LQC2422_00096	LQC2520_00141	LQC2441_00111	LQC2320_00113	LQC2516_02873	GB91_00096
larD_2		D/L-lactic acid transporter	10	10	1	1	3271				716	716	716	LQC2485_02411	DSM16365_00938	NBRC106468_01913	XSBN-2_02604	LQC2422_00873	LQC2520_00944	LQC2441_00889	LQC2320_00916	LQC2516_00817	GB91_00989
larE		Pyridinium-3,5-bisthiocarboxylic acid mononucleotide synthase	10	10	1	1	269				830	830	830	LQC2485_03200	DSM16365_00097	NBRC106468_01819	XSBN-2_01802	LQC2422_00097	LQC2520_00142	LQC2441_00112	LQC2320_00114	LQC2516_02874	GB91_00097
larMN		Putative fused nickel transport protein LarMN	10	10	1	1	262				986	986	986	LQC2485_03207	DSM16365_00090	NBRC106468_01826	XSBN-2_01795	LQC2422_00090	LQC2520_00135	LQC2441_00105	LQC2320_00107	LQC2516_02867	GB91_00090
larO		Nickel import ATP-binding protein LarO	10	10	1	1	260				731	731	731	LQC2485_03209	DSM16365_00088	NBRC106468_01828	XSBN-2_01793	LQC2422_00088	LQC2520_00133	LQC2441_00103	LQC2320_00105	LQC2516_02865	GB91_00088
larQ		Nickel permease LarQ	10	10	1	1	261				821	821	821	LQC2485_03208	DSM16365_00089	NBRC106468_01827	XSBN-2_01794	LQC2422_00089	LQC2520_00134	LQC2441_00104	LQC2320_00106	LQC2516_02866	GB91_00089
larR		Lactate racemization regulatory protein	10	10	1	1	263				461	665	644	LQC2485_03206	DSM16365_00091	NBRC106468_01825	XSBN-2_01796	LQC2422_00091	LQC2520_00136	LQC2441_00106	LQC2320_00108	LQC2516_02868	GB91_00091
ldh_1		L-lactate dehydrogenase	10	10	1	1	656				962	962	962	LQC2485_02892	DSM16365_00451	NBRC106468_01737	XSBN-2_00451	LQC2422_00409	LQC2520_00480	LQC2441_00425	LQC2320_00452	LQC2516_00337	GB91_00415
ldh_2		L-lactate dehydrogenase	10	10	1	1	1701				929	929	929	LQC2485_02476	DSM16365_00876	NBRC106468_01921	XSBN-2_02538	LQC2422_00809	LQC2520_00883	LQC2441_00825	LQC2320_00855	LQC2516_00752	GB91_00920
lemA		Protein LemA	10	10	1	1	632				560	560	560	LQC2485_02917	DSM16365_00426	NBRC106468_02258	XSBN-2_00476	LQC2422_00384	LQC2520_00456	LQC2441_00400	LQC2320_00428	LQC2516_00312	GB91_00396
lepA_1		Elongation factor 4	10	10	1	1	1792				1835	1835	1835	LQC2485_01631	DSM16365_01577	NBRC106468_01438	XSBN-2_00603	LQC2422_01568	LQC2520_01674	LQC2441_01583	LQC2320_01647	LQC2516_01525	GB91_01706
lepA_2		Elongation factor 4	10	10	1	1	2240				1787	1787	1787	LQC2485_00690	DSM16365_02667	NBRC106468_00233	XSBN-2_01075	LQC2422_02429	LQC2520_02548	LQC2441_02444	LQC2320_02513	LQC2516_02409	GB91_02594
leuS		Leucine--tRNA ligase	10	10	1	1	53				2426	2426	2426	LQC2485_02296	DSM16365_01034	NBRC106468_00179	XSBN-2_00008	LQC2422_00980	LQC2520_01057	LQC2441_00996	LQC2320_01029	LQC2516_00933	GB91_01087
lexA		LexA repressor	10	10	1	1	2310				632	632	632	LQC2485_01588	DSM16365_01621	NBRC106468_01970	XSBN-2_00646	LQC2422_01611	LQC2520_01717	LQC2441_01626	LQC2320_01690	LQC2516_01568	GB91_01752
lgt		Phosphatidylglycerol--prolipoprotein diacylglyceryl transferase	10	10	1	1	2523				848	848	848	LQC2485_02756	DSM16365_00589	NBRC106468_00754	XSBN-2_00728	LQC2422_00538	LQC2520_00611	LQC2441_00554	LQC2320_00583	LQC2516_00472	GB91_00621
licB		Lichenan-specific phosphotransferase enzyme IIB component	10	10	1	1	1536				299	299	299	LQC2485_02237	DSM16365_01093	NBRC106468_00120	XSBN-2_00068	LQC2422_01091	LQC2520_01112	LQC2441_01107	LQC2320_01084	LQC2516_01048	GB91_01211
licC_1		Lichenan permease IIC component	10	10	1	1	428				1325	1325	1325	LQC2485_03060	DSM16365_00241	NBRC106468_00941	XSBN-2_01939	LQC2422_00241	LQC2520_00273	LQC2441_00257	LQC2320_00245	LQC2516_00169	GB91_00241
licT_1		Transcription antiterminator LicT	10	10	1	1	2387				842	842	842	LQC2485_02631	DSM16365_00714	NBRC106468_01323	XSBN-2_02953	LQC2422_00661	LQC2520_00738	LQC2441_00677	LQC2320_00710	LQC2516_00597	GB91_00751
ligA		DNA ligase	10	10	1	1	1667				2039	2039	2039	LQC2485_02444	DSM16365_00908	NBRC106468_01883	XSBN-2_02570	LQC2422_00841	LQC2520_00915	LQC2441_00857	LQC2320_00887	LQC2516_00784	GB91_00954
lipL		Lipoyl-[GcvH]:protein N-lipoyltransferase	10	10	1	1	617				857	953	926	LQC2485_02932	DSM16365_00411	NBRC106468_02273	XSBN-2_00491	LQC2422_00369	LQC2520_00441	LQC2441_00385	LQC2320_00413	LQC2516_00297	GB91_00380
livF		High-affinity branched-chain amino acid transport ATP-binding protein LivF	10	10	1	1	2124				704	704	704	LQC2485_00793	DSM16365_02563	NBRC106468_00336	XSBN-2_02343	LQC2422_02326	LQC2520_02445	LQC2441_02341	LQC2320_02410	LQC2516_02306	GB91_02480
livH		High-affinity branched-chain amino acid transport system permease protein LivH	10	10	1	1	2127				878	878	878	LQC2485_00790	DSM16365_02566	NBRC106468_00333	XSBN-2_02346	LQC2422_02329	LQC2520_02448	LQC2441_02344	LQC2320_02413	LQC2516_02309	GB91_02483
lmrA		Multidrug resistance ABC transporter ATP-binding and permease protein	10	10	1	1	2109				1757	1757	1757	LQC2485_00806	DSM16365_02550	NBRC106468_00349	XSBN-2_02329	LQC2422_02313	LQC2520_02431	LQC2441_02328	LQC2320_02396	LQC2516_02293	GB91_02465
lnrL		Linearmycin resistance ATP-binding protein LnrL	10	10	1	1	1199				743	743	743	LQC2485_00954	DSM16365_02393	NBRC106468_00638	XSBN-2_02652	LQC2422_02167	LQC2520_02285	LQC2441_02182	LQC2320_02250	LQC2516_02146	GB91_02304
lpdC		Gallate decarboxylase	10	10	1	1	2094				1472	1472	1472	LQC2485_00822	DSM16365_02533	NBRC106468_02919	XSBN-2_02314	LQC2422_02297	LQC2520_02416	LQC2441_02312	LQC2320_02381	LQC2516_02277	GB91_02450
lplJ_1		Lipoate-protein ligase LplJ	10	10	1	1	1310				1013	1013	1013	LQC2485_01057	DSM16365_02290	NBRC106468_00535	XSBN-2_02754	LQC2422_02064	LQC2520_02182	LQC2441_02079	LQC2320_02147	LQC2516_02043	GB91_02194
lplJ_2		Lipoate-protein ligase LplJ	10	10	1	1	1237				1010	1010	1010	LQC2485_00991	DSM16365_02356	NBRC106468_00601	XSBN-2_02688	LQC2422_02130	LQC2520_02248	LQC2441_02145	LQC2320_02213	LQC2516_02109	GB91_02267
lptB		Lipopolysaccharide export system ATP-binding protein LptB	10	10	1	1	2125				779	779	779	LQC2485_00792	DSM16365_02564	NBRC106468_00335	XSBN-2_02344	LQC2422_02327	LQC2520_02446	LQC2441_02342	LQC2320_02411	LQC2516_02307	GB91_02481
lrgA		Antiholin-like protein LrgA	10	10	1	1	2891				419	419	419	LQC2485_00592	DSM16365_02776	NBRC106468_02535	XSBN-2_01146	LQC2422_02528	LQC2520_02657	LQC2441_02542	LQC2320_02616	LQC2516_02507	GB91_02690
lrgB		Antiholin-like protein LrgB	10	10	1	1	2889				728	728	728	LQC2485_00591	DSM16365_02777	NBRC106468_02534	XSBN-2_01145	LQC2422_02529	LQC2520_02658	LQC2441_02543	LQC2320_02617	LQC2516_02508	GB91_02691
lrpC		HTH-type transcriptional regulator LrpC	10	10	1	1	1407				464	464	464	LQC2485_01140	DSM16365_02204	NBRC106468_02628	XSBN-2_01399	LQC2422_01981	LQC2520_02099	LQC2441_01996	LQC2320_02064	LQC2516_01960	GB91_02103
lspA		Lipoprotein signal peptidase	10	10	1	1	4208				449	449	449	LQC2485_01806	DSM16365_01402	NBRC106468_00509	XSBN-2_02179	LQC2422_01393	LQC2520_01503	LQC2441_01408	LQC2320_01475	LQC2516_01350	GB91_01528
ltaS1_1		Lipoteichoic acid synthase 1	10	10	1	1	29				2102	2102	2102	LQC2485_02328	DSM16365_00996	NBRC106468_01500	XSBN-2_01602	LQC2422_00957	LQC2520_01034	LQC2441_00973	LQC2320_01006	LQC2516_00901	GB91_01049
ltaS1_2		Lipoteichoic acid synthase 1	10	10	1	1	1358				2153	2153	2153	LQC2485_01095	DSM16365_02249	NBRC106468_02154	XSBN-2_01444	LQC2422_02026	LQC2520_02144	LQC2441_02041	LQC2320_02109	LQC2516_02005	GB91_02151
lutP		L-lactate permease	10	10	1	1	4174				1592	1592	1592	LQC2485_01773	DSM16365_01433	NBRC106468_00477	XSBN-2_02147	LQC2422_01425	LQC2520_01534	LQC2441_01440	LQC2320_01507	LQC2516_01382	GB91_01561
luxA		Alkanal monooxygenase ? chain	10	10	1	1	1905				1058	1058	1058	LQC2485_01739	DSM16365_01467	NBRC106468_00443	XSBN-2_02111	LQC2422_01460	LQC2520_01567	LQC2441_01475	LQC2320_01540	LQC2516_01417	GB91_01597
luxS		S-ribosylhomocysteine lyase	10	10	1	1	2504				476	476	476	LQC2485_02739	DSM16365_00606	NBRC106468_00737	XSBN-2_00711	LQC2422_00555	LQC2520_00628	LQC2441_00571	LQC2320_00600	LQC2516_00489	GB91_00637
lysA		Diaminopimelate decarboxylase	10	10	1	1	4315				1325	1325	1325	LQC2485_01856	DSM16365_01350	NBRC106468_01574	XSBN-2_02229	LQC2422_01343	LQC2520_01453	LQC2441_01358	LQC2320_01425	LQC2516_01300	GB91_01478
lysC		Aspartokinase	10	10	1	1	3189				1202	1202	1202	LQC2485_02572	DSM16365_00777	NBRC106468_01791	XSBN-2_03008	LQC2422_00720	LQC2520_00793	LQC2441_00736	LQC2320_00765	LQC2516_00656	GB91_00821
lysN		2-aminoadipate transaminase	10	10	1	1	2927				1226	1226	1226	LQC2485_00622	DSM16365_02740	NBRC106468_01683	XSBN-2_00822	LQC2422_02497	LQC2520_02626	LQC2441_02512	LQC2320_02585	LQC2516_02477	GB91_02652
lysP		Lysine-specific permease	10	10	1	1	1589				1379	1451	1443	LQC2485_02551	DSM16365_00798	NBRC106468_01391	XSBN-2_02463	LQC2422_00741	LQC2520_00814	LQC2441_00757	LQC2320_00786	LQC2516_00677	GB91_00843
lysS		Lysine--tRNA ligase	10	10	1	1	670				1499	1499	1499	LQC2485_02880	DSM16365_00463	NBRC106468_01725	XSBN-2_00439	LQC2422_00421	LQC2520_00493	LQC2441_00437	LQC2320_00465	LQC2516_00349	GB91_00429
maa_1		Maltose O-acetyltransferase	10	10	1	1	1386				554	554	554	LQC2485_01120	DSM16365_02224	NBRC106468_02129	XSBN-2_01419	LQC2422_02001	LQC2520_02119	LQC2441_02016	LQC2320_02084	LQC2516_01980	GB91_02124
maa_2		Maltose O-acetyltransferase	10	10	1	1	1210				602	602	602	LQC2485_00966	DSM16365_02381	NBRC106468_00626	XSBN-2_02663	LQC2422_02155	LQC2520_02273	LQC2441_02170	LQC2320_02238	LQC2516_02134	GB91_02293
maa_3		Maltose O-acetyltransferase	10	10	1	1	1121				620	620	620	LQC2485_00884	DSM16365_02468	NBRC106468_02165	XSBN-2_00963	LQC2422_02236	LQC2520_02354	LQC2441_02251	LQC2320_02319	LQC2516_02216	GB91_02386
maa_4		Maltose O-acetyltransferase	10	10	1	1	2037				569	569	569	LQC2485_00870	DSM16365_02482	NBRC106468_02179	XSBN-2_00977	LQC2422_02250	LQC2520_02368	LQC2441_02265	LQC2320_02333	LQC2516_02230	GB91_02400
macB_1		Macrolide export ATP-binding/permease protein MacB	10	10	1	1	1531				1994	1994	1994	LQC2485_02242	DSM16365_01088	NBRC106468_00125	XSBN-2_00063	LQC2422_01086	LQC2520_01107	LQC2441_01102	LQC2320_01079	LQC2516_01043	GB91_01206
macB_2		Macrolide export ATP-binding/permease protein MacB	10	10	1	1	1426				1286	1994	1710	LQC2485_01159	DSM16365_02183	NBRC106468_01237	XSBN-2_01380	LQC2422_01963	LQC2520_02081	LQC2441_01978	LQC2320_02046	LQC2516_01941	GB91_02082
macB_3		Macrolide export ATP-binding/permease protein MacB	10	10	1	1	2141				2000	2000	2000	LQC2485_00778	DSM16365_02578	NBRC106468_00321	XSBN-2_02359	LQC2422_02341	LQC2520_02460	LQC2441_02356	LQC2320_02425	LQC2516_02321	GB91_02497
malL_2		Oligo-1,6-glucosidase	10	10	1	1	350				1676	1676	1676	LQC2485_03134	DSM16365_00167	NBRC106468_02499	XSBN-2_01868	LQC2422_00167	LQC2520_00201	LQC2441_00183	LQC2320_00173	LQC2516_00095	GB91_00167
malL_3		Oligo-1,6-glucosidase	10	10	1	1	353				1673	1673	1673	LQC2485_03131	DSM16365_00170	NBRC106468_02502	XSBN-2_01871	LQC2422_00170	LQC2520_00204	LQC2441_00186	LQC2320_00176	LQC2516_00098	GB91_00170
malP_1		Maltose phosphorylase	10	10	1	1	342				2270	2270	2270	LQC2485_03142	DSM16365_00157	NBRC106468_02029	XSBN-2_01861	LQC2422_00155	LQC2520_00194	LQC2441_00170	LQC2320_00166	LQC2516_02931	GB91_00157
malP_2		Maltose phosphorylase	10	10	1	1	4304				2246	2246	2246	LQC2485_01845	DSM16365_01361	NBRC106468_01563	XSBN-2_02218	LQC2422_01354	LQC2520_01464	LQC2441_01369	LQC2320_01436	LQC2516_01311	GB91_01489
manX_2		PTS system mannose-specific EIIAB component	10	10	1	1	754				419	419	419	LQC2485_02846	DSM16365_00500	NBRC106468_01516	XSBN-2_01510	LQC2422_00448	LQC2520_00520	LQC2441_00464	LQC2320_00492	LQC2516_00382	GB91_00520
manX_3		PTS system mannose-specific EIIAB component	10	10	1	1	752				170	518	483	LQC2485_02845	DSM16365_00501	NBRC106468_01515	XSBN-2_01511	LQC2422_00449	LQC2520_00521	LQC2441_00465	LQC2320_00493	LQC2516_00383	GB91_00522
map		Methionine aminopeptidase	10	10	1	1	402				791	791	791	LQC2485_03085	DSM16365_00216	NBRC106468_00966	XSBN-2_01915	LQC2422_00216	LQC2520_00249	LQC2441_00232	LQC2320_00221	LQC2516_00144	GB91_00216
mbl		Cell shape-determining protein Mbl	10	10	1	1	3574				1001	1001	1001	LQC2485_01330	DSM16365_01897	NBRC106468_02236	XSBN-2_01261	LQC2422_01855	LQC2520_01970	LQC2441_01870	LQC2320_01936	LQC2516_01826	GB91_02033
mccF_1		Microcin C7 self-immunity protein MccF	10	10	1	1	4220				1079	1079	1079	LQC2485_01818	DSM16365_01390	NBRC106468_00521	XSBN-2_02191	LQC2422_01381	LQC2520_01491	LQC2441_01396	LQC2320_01463	LQC2516_01338	GB91_01516
mccF_2		Microcin C7 self-immunity protein MccF	10	10	1	1	4217				968	968	968	LQC2485_01815	DSM16365_01393	NBRC106468_00518	XSBN-2_02188	LQC2422_01384	LQC2520_01494	LQC2441_01399	LQC2320_01466	LQC2516_01341	GB91_01519
mco		Multicopper oxidase mco	10	10	1	1	501				1505	1505	1505	LQC2485_02995	DSM16365_00313	NBRC106468_02511	XSBN-2_01026	LQC2422_00306	LQC2520_00343	LQC2441_00322	LQC2320_00315	LQC2516_00234	GB91_00308
mecA		Adapter protein MecA	10	10	1	1	3466				728	728	728	LQC2485_01452	DSM16365_01761	NBRC106468_02784	XSBN-2_00435	LQC2422_01746	LQC2520_01852	LQC2441_01761	LQC2320_01825	LQC2516_01704	GB91_01894
melA		?-Galactosidase Mel36A	10	10	1	1	2700				2216	2216	2216	LQC2485_00423	DSM16365_02955	NBRC106468_01028	XSBN-2_02774	LQC2422_02696	LQC2520_02825	LQC2441_02711	LQC2320_02784	LQC2516_02683	GB91_02863
melR_1		HTH-type transcriptional repressor MelR	10	10	1	1	2706				1001	1001	1001	LQC2485_00429	DSM16365_02949	NBRC106468_01022	XSBN-2_02780	LQC2422_02690	LQC2520_02819	LQC2441_02705	LQC2320_02778	LQC2516_02677	GB91_02857
menG		Demethylmenaquinone methyltransferase	10	10	1	1	2740				713	713	713	LQC2485_00460	DSM16365_02917	NBRC106468_02738	XSBN-2_02811	LQC2422_02659	LQC2520_02788	LQC2441_02674	LQC2320_02747	LQC2516_02646	GB91_02825
mepA_1		Multidrug export protein MepA	10	10	1	1	245				1334	1334	1334	LQC2485_03222	DSM16365_00071	NBRC106468_02304	XSBN-2_01635	LQC2422_00075	LQC2520_00120	LQC2441_00090	LQC2320_00092	LQC2516_02852	GB91_00074
mepA_2		Multidrug export protein MepA	10	10	1	1	1526				1370	1391	1374	LQC2485_02249	DSM16365_01081	NBRC106468_00132	XSBN-2_00056	LQC2422_01081	LQC2520_01102	LQC2441_01097	LQC2320_01074	LQC2516_01036	GB91_01199
metAA		Homoserine O-acetyltransferase	10	10	1	1	1393				875	875	875	LQC2485_01127	DSM16365_02217	NBRC106468_02540	XSBN-2_01412	LQC2422_01994	LQC2520_02112	LQC2441_02009	LQC2320_02077	LQC2516_01973	GB91_02117
metB		Cystathionine gamma-synthase	10	10	1	1	399				731	1145	1062	LQC2485_03087	DSM16365_00214	NBRC106468_00968	XSBN-2_01913	LQC2422_00214	LQC2520_00246	LQC2441_00230	LQC2320_00218	LQC2516_00142	GB91_00214
metE		5-Methyltetrahydropteroyltriglutamate--homocysteine methyltransferase	10	10	1	1	1518				2306	2306	2306	LQC2485_02256	DSM16365_01074	NBRC106468_00139	XSBN-2_00049	LQC2422_01074	LQC2520_01095	LQC2441_01090	LQC2320_01067	LQC2516_01029	GB91_01191
metG		Methionine--tRNA ligase	10	10	1	1	598				2051	2051	2051	LQC2485_02950	DSM16365_00392	NBRC106468_02014	XSBN-2_00509	LQC2422_00351	LQC2520_00423	LQC2441_00367	LQC2320_00395	LQC2516_00279	GB91_00358
metI		Cystathionine gamma-synthase/O-acetylhomoserine (thiol)-lyase	10	10	1	1	1317				1121	1187	1173	LQC2485_01063	DSM16365_02283	NBRC106468_02791	XSBN-2_01476	LQC2422_02058	LQC2520_02176	LQC2441_02073	LQC2320_02141	LQC2516_02037	GB91_02188
metK		S-adenosylmethionine synthase	10	10	1	1	43				1187	1187	1187	LQC2485_02305	DSM16365_01025	NBRC106468_00188	XSBN-2_02044	LQC2422_00971	LQC2520_01048	LQC2441_00987	LQC2320_01020	LQC2516_00924	GB91_01078
metN		Methionine import ATP-binding protein MetN	10	10	1	1	4292				1067	1067	1067	LQC2485_01834	DSM16365_01372	NBRC106468_01552	XSBN-2_02207	LQC2422_01365	LQC2520_01475	LQC2441_01380	LQC2320_01447	LQC2516_01322	GB91_01500
metN2		Methionine import ATP-binding protein MetN 2	10	10	1	1	3579				1031	1031	1031	LQC2485_01335	DSM16365_01892	NBRC106468_02241	XSBN-2_01256	LQC2422_01850	LQC2520_01965	LQC2441_01865	LQC2320_01931	LQC2516_01821	GB91_02028
metP_1		Methionine import system permease protein MetP	10	10	1	1	4291				671	671	671	LQC2485_01833	DSM16365_01373	NBRC106468_01551	XSBN-2_02206	LQC2422_01366	LQC2520_01476	LQC2441_01381	LQC2320_01448	LQC2516_01323	GB91_01501
metP_2		Methionine import system permease protein MetP	10	10	1	1	3580				692	692	692	LQC2485_01336	DSM16365_01891	NBRC106468_02242	XSBN-2_01255	LQC2422_01849	LQC2520_01964	LQC2441_01864	LQC2320_01930	LQC2516_01820	GB91_02027
metQ		Methionine-binding lipoprotein MetQ	10	10	1	1	3581				722	827	816	LQC2485_01337	DSM16365_01890	NBRC106468_02243	XSBN-2_01254	LQC2422_01848	LQC2520_01963	LQC2441_01863	LQC2320_01929	LQC2516_01819	GB91_02026
mfd		Transcription-repair-coupling factor	10	10	1	1	658				3527	3527	3527	LQC2485_02890	DSM16365_00453	NBRC106468_01735	XSBN-2_00449	LQC2422_00411	LQC2520_00482	LQC2441_00427	LQC2320_00454	LQC2516_00339	GB91_00417
mggB		Mannosylglucosyl-3-phosphoglycerate phosphatase	10	10	1	1	3477				1385	1385	1385	LQC2485_01428	DSM16365_01797	NBRC106468_02217	XSBN-2_01163	LQC2422_01757	LQC2520_01863	LQC2441_01772	LQC2320_01836	LQC2516_01728	GB91_01930
mgrA		HTH-type transcriptional regulator MgrA	10	10	1	1	1934				437	437	437	LQC2485_01765	DSM16365_01440	NBRC106468_00470	XSBN-2_02140	LQC2422_01434	LQC2520_01541	LQC2441_01449	LQC2320_01514	LQC2516_01391	GB91_01570
miaA		tRNA dimethylallyltransferase	10	10	1	1	4471				935	935	935	LQC2485_02065	DSM16365_01227	NBRC106468_01212	XSBN-2_00222	LQC2422_01226	LQC2520_01337	LQC2441_01241	LQC2320_01309	LQC2516_01182	GB91_01355
minC		Septum site-determining protein MinC	10	10	1	1	3542				668	668	668	LQC2485_01367	DSM16365_01859	NBRC106468_02309	XSBN-2_01224	LQC2422_01818	LQC2520_01925	LQC2441_01833	LQC2320_01898	LQC2516_01789	GB91_01995
minD		Septum site-determining protein MinD	10	10	1	1	3541				806	806	806	LQC2485_01368	DSM16365_01858	NBRC106468_02308	XSBN-2_01223	LQC2422_01817	LQC2520_01924	LQC2441_01832	LQC2320_01897	LQC2516_01788	GB91_01994
misCA		Membrane protein insertase MisCA	10	10	1	1	4097				833	833	833	LQC2485_00327	DSM16365_03054	NBRC106468_01121	XSBN-2_00877	LQC2422_02792	LQC2520_00048	LQC2441_02809	LQC2320_00020	LQC2516_02779	GB91_02947
mleS		Malolactic enzyme	10	10	1	1	1687				1643	1643	1643	LQC2485_02463	DSM16365_00889	NBRC106468_02342	XSBN-2_02551	LQC2422_00822	LQC2520_00896	LQC2441_00838	LQC2320_00868	LQC2516_00765	GB91_00934
mltG		Endolytic murein transglycosylase	10	10	1	1	4488				1190	1190	1190	LQC2485_02082	DSM16365_01210	NBRC106468_00003	XSBN-2_00205	LQC2422_01209	LQC2520_01320	LQC2441_01224	LQC2320_01292	LQC2516_01165	GB91_01338
mmgC		Hypothetical protein	10	10	1	1	314				1256	1541	1512	LQC2485_03159	DSM16365_00140	NBRC106468_02046	XSBN-2_01844	LQC2422_00138	LQC2520_00182	LQC2441_00153	LQC2320_00154	LQC2516_02914	GB91_00139
mmuM		Homocysteine S-methyltransferase	10	10	1	1	40				929	929	929	LQC2485_02308	DSM16365_01022	NBRC106468_00191	XSBN-2_01757	LQC2422_00968	LQC2520_01045	LQC2441_00984	LQC2320_01017	LQC2516_00921	GB91_01075
mnaA		UDP-N-acetylglucosamine 2-epimerase	10	10	1	1	3031				1118	1118	1118	LQC2485_02413	DSM16365_00936	NBRC106468_01911	XSBN-2_02602	LQC2422_00871	LQC2520_00942	LQC2441_00887	LQC2320_00914	LQC2516_00815	GB91_00987
mneS		Hypothetical protein	10	10	1	1	4508				962	962	962	LQC2485_02100	DSM16365_01192	NBRC106468_00021	XSBN-2_00189	LQC2422_01191	LQC2520_01302	LQC2441_01206	LQC2320_01274	LQC2516_01147	GB91_01317
mnmA		tRNA-specific 2-thiouridylase MnmA	10	10	1	1	3421				1124	1145	1133	LQC2485_01493	DSM16365_01718	NBRC106468_00856	XSBN-2_00394	LQC2422_01705	LQC2520_01811	LQC2441_01720	LQC2320_01784	LQC2516_01663	GB91_01848
mnmE		tRNA modification GTPase MnmE	10	10	1	1	4092				1391	1391	1391	LQC2485_00331	DSM16365_03050	NBRC106468_01117	XSBN-2_00873	LQC2422_02788	LQC2520_00044	LQC2441_02805	LQC2320_00016	LQC2516_02775	GB91_02942
mnmG		tRNA uridine 5-carboxymethylaminomethyl modification enzyme MnmG	10	10	1	1	3773				1913	1913	1913	LQC2485_00332	DSM16365_03049	NBRC106468_01116	XSBN-2_00872	LQC2422_02787	LQC2520_00043	LQC2441_02804	LQC2320_00015	LQC2516_02774	GB91_02941
mntA		Manganese-binding lipoprotein MntA	10	10	1	1	2826				923	923	923	LQC2485_00539	DSM16365_02834	NBRC106468_02448	XSBN-2_01099	LQC2422_02581	LQC2520_02710	LQC2441_02595	LQC2320_02669	LQC2516_02567	GB91_02739
mntB_1		Manganese transport system ATP-binding protein MntB	10	10	1	1	1705				737	737	737	LQC2485_02480	DSM16365_00872	NBRC106468_01925	XSBN-2_02534	LQC2422_00805	LQC2520_00879	LQC2441_00821	LQC2320_00851	LQC2516_00748	GB91_00916
mntB_2		Manganese transport system membrane protein MntB	10	10	1	1	1704				875	875	875	LQC2485_02479	DSM16365_00873	NBRC106468_01924	XSBN-2_02535	LQC2422_00806	LQC2520_00880	LQC2441_00822	LQC2320_00852	LQC2516_00749	GB91_00917
mntH_1		Divalent metal cation transporter MntH	10	10	1	1	420				1394	1394	1394	LQC2485_03068	DSM16365_00233	NBRC106468_00949	XSBN-2_01931	LQC2422_00233	LQC2520_00265	LQC2441_00249	LQC2320_00237	LQC2516_00161	GB91_00233
mntH_2		Divalent metal cation transporter MntH	10	10	1	1	37				1325	1325	1325	LQC2485_02311	DSM16365_01019	NBRC106468_00194	XSBN-2_01760	LQC2422_00965	LQC2520_01042	LQC2441_00981	LQC2320_01014	LQC2516_00918	GB91_01072
mntH_3		Divalent metal cation transporter MntH	10	10	1	1	2135				1592	1592	1592	LQC2485_00784	DSM16365_02572	NBRC106468_00327	XSBN-2_02353	LQC2422_02335	LQC2520_02454	LQC2441_02350	LQC2320_02419	LQC2516_02315	GB91_02491
morA		Morphine 6-dehydrogenase	10	10	1	1	1171				863	863	863	LQC2485_00929	DSM16365_02418	NBRC106468_00663	XSBN-2_02626	LQC2422_02192	LQC2520_02310	LQC2441_02207	LQC2320_02275	LQC2516_02171	GB91_02333
mprA		Response regulator MprA	10	10	1	1	425				704	704	704	LQC2485_03063	DSM16365_00238	NBRC106468_00944	XSBN-2_01936	LQC2422_00238	LQC2520_00270	LQC2441_00254	LQC2320_00242	LQC2516_00166	GB91_00238
mprF		Phosphatidylglycerol lysyltransferase	10	10	1	1	2556				2603	2603	2603	LQC2485_02812	DSM16365_00534	NBRC106468_01608	XSBN-2_01533	LQC2422_00482	LQC2520_00554	LQC2441_00498	LQC2320_00526	LQC2516_00416	GB91_00557
mraY		Phospho-N-acetylmuramoyl-pentapeptide-transferase	10	10	1	1	3439				965	965	965	LQC2485_01476	DSM16365_01735	NBRC106468_00873	XSBN-2_00411	LQC2422_01722	LQC2520_01828	LQC2441_01737	LQC2320_01801	LQC2516_01680	GB91_01867
mraZ		Transcriptional regulator MraZ	10	10	1	1	3443				425	443	437	LQC2485_01472	DSM16365_01739	NBRC106468_00877	XSBN-2_00415	LQC2422_01726	LQC2520_01832	LQC2441_01741	LQC2320_01805	LQC2516_01684	GB91_01871
mreB		Cell shape-determining protein MreB	10	10	1	1	3545				1004	1004	1004	LQC2485_01364	DSM16365_01862	NBRC106468_02312	XSBN-2_01227	LQC2422_01821	LQC2520_01928	LQC2441_01836	LQC2320_01901	LQC2516_01792	GB91_01998
mreC		Cell shape-determining protein MreC	10	10	1	1	3544				845	845	845	LQC2485_01365	DSM16365_01861	NBRC106468_02311	XSBN-2_01226	LQC2422_01820	LQC2520_01927	LQC2441_01835	LQC2320_01900	LQC2516_01791	GB91_01997
mrnC		Mini-ribonuclease 3	10	10	1	1	731				410	410	410	LQC2485_02826	DSM16365_00520	NBRC106468_01594	XSBN-2_01998	LQC2422_00468	LQC2520_00540	LQC2441_00484	LQC2320_00512	LQC2516_00402	GB91_00543
mro		Aldose 1-epimerase	10	10	1	1	2458				1049	1049	1049	LQC2485_02692	DSM16365_00653	NBRC106468_00690	XSBN-2_02890	LQC2422_00601	LQC2520_00674	LQC2441_00617	LQC2320_00646	LQC2516_00536	GB91_00685
MroQ		Membrane-embedded CAAX protease MroQ	10	10	1	1	2596				644	644	644	LQC2485_02781	DSM16365_00565	NBRC106468_00778	XSBN-2_01566	LQC2422_00513	LQC2520_00587	LQC2441_00529	LQC2320_00559	LQC2516_00447	GB91_00594
mscL		Large-conductance mechanosensitive channel	10	10	1	1	65				380	380	380	LQC2485_02284	DSM16365_01046	NBRC106468_00167	XSBN-2_00020	LQC2422_00992	LQC2520_01069	LQC2441_01008	LQC2320_01041	LQC2516_00945	GB91_01099
msmX_2		Oligosaccharides import ATP-binding protein MsmX	10	10	1	1	59				1100	1100	1100	LQC2485_02290	DSM16365_01040	NBRC106468_00173	XSBN-2_00014	LQC2422_00986	LQC2520_01063	LQC2441_01002	LQC2320_01035	LQC2516_00939	GB91_01093
msrA_1		Peptide methionine sulfoxide reductase MsrA	10	10	1	1	1926				515	515	515	LQC2485_01758	DSM16365_01448	NBRC106468_00462	XSBN-2_02133	LQC2422_01441	LQC2520_01548	LQC2441_01456	LQC2320_01521	LQC2516_01398	GB91_01577
msrA_2		Peptide methionine sulfoxide reductase MsrA	10	10	1	1	1806				530	530	530	LQC2485_01645	DSM16365_01563	NBRC106468_01424	XSBN-2_00589	LQC2422_01554	LQC2520_01660	LQC2441_01569	LQC2320_01633	LQC2516_01511	GB91_01692
msrB		Peptide methionine sulfoxide reductase MsrB	10	10	1	1	1925				434	434	434	LQC2485_01757	DSM16365_01449	NBRC106468_00461	XSBN-2_02132	LQC2422_01442	LQC2520_01549	LQC2441_01457	LQC2320_01522	LQC2516_01399	GB91_01578
msrC		Free methionine-R-sulfoxide reductase	10	10	1	1	3554				461	461	461	LQC2485_01355	DSM16365_01871	NBRC106468_02321	XSBN-2_01236	LQC2422_01830	LQC2520_01938	LQC2441_01845	LQC2320_01911	LQC2516_01801	GB91_02008
mtlD		Mannitol-1-phosphate 5-dehydrogenase	10	10	1	1	389				1157	1157	1157	LQC2485_03097	DSM16365_00204	NBRC106468_00978	XSBN-2_01903	LQC2422_00204	LQC2520_00236	LQC2441_00220	LQC2320_00208	LQC2516_00132	GB91_00204
mtlF		Mannitol-specific phosphotransferase enzyme IIA component	10	10	1	1	388				449	449	449	LQC2485_03098	DSM16365_00203	NBRC106468_00979	XSBN-2_01902	LQC2422_00203	LQC2520_00235	LQC2441_00219	LQC2320_00207	LQC2516_00131	GB91_00203
mtlR		Transcriptional regulator MtlR	10	10	1	1	387				2075	2075	2075	LQC2485_03099	DSM16365_00202	NBRC106468_00980	XSBN-2_01901	LQC2422_00202	LQC2520_00234	LQC2441_00218	LQC2320_00206	LQC2516_00130	GB91_00202
mtnN		5'-Methylthioadenosine/S-adenosylhomocysteine nucleosidase	10	10	1	1	3424				692	692	692	LQC2485_01490	DSM16365_01721	NBRC106468_00859	XSBN-2_00397	LQC2422_01708	LQC2520_01814	LQC2441_01723	LQC2320_01787	LQC2516_01666	GB91_01851
mtsA		Metal ABC transporter substrate-binding lipoprotein	10	10	1	1	2163				893	893	893	LQC2485_00761	DSM16365_02595	NBRC106468_00304	XSBN-2_02376	LQC2422_02358	LQC2520_02476	LQC2441_02373	LQC2320_02441	LQC2516_02338	GB91_02517
mupP_1		N-acetylmuramic acid 6-phosphate phosphatase	10	10	1	1	2417				626	626	626	LQC2485_02654	DSM16365_00691	NBRC106468_01300	XSBN-2_02929	LQC2422_00638	LQC2520_00710	LQC2441_00654	LQC2320_00682	LQC2516_00574	GB91_00724
mupP_2		N-acetylmuramic acid 6-phosphate phosphatase	10	10	1	1	1801				623	623	623	LQC2485_01640	DSM16365_01568	NBRC106468_01429	XSBN-2_00594	LQC2422_01559	LQC2520_01665	LQC2441_01574	LQC2320_01638	LQC2516_01516	GB91_01697
murA1		UDP-N-acetylglucosamine 1-carboxyvinyltransferase 1	10	10	1	1	3572				1316	1316	1316	LQC2485_01328	DSM16365_01899	NBRC106468_02234	XSBN-2_01263	LQC2422_01857	LQC2520_01972	LQC2441_01872	LQC2320_01938	LQC2516_01828	GB91_02035
murAB		UDP-N-acetylglucosamine 1-carboxyvinyltransferase 2	10	10	1	1	627				1280	1280	1280	LQC2485_02922	DSM16365_00421	NBRC106468_02263	XSBN-2_00481	LQC2422_00379	LQC2520_00451	LQC2441_00395	LQC2320_00423	LQC2516_00307	GB91_00391
murB		UDP-N-acetylenolpyruvoylglucosamine reductase	10	10	1	1	2470				731	908	890	LQC2485_02703	DSM16365_00642	NBRC106468_00701	XSBN-2_00675	LQC2422_00590	LQC2520_00663	LQC2441_00606	LQC2320_00635	LQC2516_00525	GB91_00672
murC		UDP-N-acetylmuramate--L-alanine ligase	10	10	1	1	4588				1310	1310	1310	LQC2485_02147	DSM16365_01146	NBRC106468_00067	XSBN-2_00118	LQC2422_01144	LQC2520_01226	LQC2441_01159	LQC2320_01198	LQC2516_01100	GB91_01266
murD		UDP-N-acetylmuramoylalanine--D-glutamate ligase	10	10	1	1	3438				1379	1379	1379	LQC2485_01477	DSM16365_01734	NBRC106468_00872	XSBN-2_00410	LQC2422_01721	LQC2520_01827	LQC2441_01736	LQC2320_01800	LQC2516_01679	GB91_01866
murE		UDP-N-acetylmuramoyl-L-alanyl-D-glutamate--2,6-diaminopimelate ligase	10	10	1	1	3190				1481	1481	1481	LQC2485_02573	DSM16365_00776	NBRC106468_01790	XSBN-2_03007	LQC2422_00719	LQC2520_00792	LQC2441_00735	LQC2320_00764	LQC2516_00655	GB91_00820
murF		UDP-N-acetylmuramoyl-tripeptide--D-alanyl-D-alanine ligase	10	10	1	1	635				1388	1388	1388	LQC2485_02914	DSM16365_00429	NBRC106468_02255	XSBN-2_00473	LQC2422_00387	LQC2520_00459	LQC2441_00403	LQC2320_00431	LQC2516_00315	GB91_00399
murG		UDP-N-acetylglucosamine--N-acetylmuramyl-(pentapeptide) pyrophosphoryl-undecaprenol N-acetylglucosamine transferase	10	10	1	1	3437				635	1091	1045	LQC2485_01478	DSM16365_01733	NBRC106468_00871	XSBN-2_00409	LQC2422_01720	LQC2520_01826	LQC2441_01735	LQC2320_01799	LQC2516_01678	GB91_01865
murI		Glutamate racemase	10	10	1	1	3506				821	821	821	LQC2485_01402	DSM16365_01823	NBRC106468_02191	XSBN-2_01189	LQC2422_01783	LQC2520_01889	LQC2441_01798	LQC2320_01862	LQC2516_01754	GB91_01960
murJ_1		Lipid II flippase MurJ	10	10	1	1	659				1604	1604	1604	LQC2485_02889	DSM16365_00454	NBRC106468_01734	XSBN-2_00448	LQC2422_00412	LQC2520_00483	LQC2441_00428	LQC2320_00455	LQC2516_00340	GB91_00418
murJ_2		Lipid II flippase MurJ	10	10	1	1	54				1670	1670	1670	LQC2485_02295	DSM16365_01035	NBRC106468_00178	XSBN-2_00009	LQC2422_00981	LQC2520_01058	LQC2441_00997	LQC2320_01030	LQC2516_00934	GB91_01088
murT		Lipid II isoglutaminyl synthase (glutamine-hydrolyzing) subunit MurT	10	10	1	1	863				1346	1346	1346	LQC2485_01312	DSM16365_01915	NBRC106468_01281	XSBN-2_01279	LQC2422_01873	LQC2520_01988	LQC2441_01888	LQC2320_01954	LQC2516_01844	GB91_02051
mutL		DNA mismatch repair protein MutL	10	10	1	1	3526				2036	2036	2036	LQC2485_01382	DSM16365_01844	NBRC106468_02493	XSBN-2_01209	LQC2422_01803	LQC2520_01909	LQC2441_01818	LQC2320_01882	LQC2516_01774	GB91_01980
mutM		Formamidopyrimidine-DNA glycosylase	10	10	1	1	4545				824	824	824	LQC2485_02134	DSM16365_01159	NBRC106468_00054	XSBN-2_00160	LQC2422_01157	LQC2520_01268	LQC2441_01172	LQC2320_01240	LQC2516_01113	GB91_01279
mutS		DNA mismatch repair protein MutS	10	10	1	1	3527				2690	2690	2690	LQC2485_01381	DSM16365_01845	NBRC106468_02492	XSBN-2_01210	LQC2422_01804	LQC2520_01910	LQC2441_01819	LQC2320_01883	LQC2516_01775	GB91_01981
mutS2		Endonuclease MutS2	10	10	1	1	3509				2363	2363	2363	LQC2485_01399	DSM16365_01827	NBRC106468_02405	XSBN-2_01192	LQC2422_01786	LQC2520_01892	LQC2441_01801	LQC2320_01865	LQC2516_01757	GB91_01963
mutY		Adenine DNA glycosylase	10	10	1	1	2790				1100	1100	1100	LQC2485_00508	DSM16365_02868	NBRC106468_01860	XSBN-2_02861	LQC2422_02612	LQC2520_02741	LQC2441_02626	LQC2320_02700	LQC2516_02598	GB91_02774
mvaA		3-Hydroxy-3-methylglutaryl-coenzyme A reductase	10	10	1	1	593				1274	1274	1274	LQC2485_02955	DSM16365_00387	NBRC106468_02009	XSBN-2_00514	LQC2422_00346	LQC2520_00418	LQC2441_00362	LQC2320_00390	LQC2516_00274	GB91_00353
mvaS		Hydroxymethylglutaryl-CoA synthase	10	10	1	1	2314				1169	1169	1169	LQC2485_01584	DSM16365_01625	NBRC106468_01966	XSBN-2_00650	LQC2422_01615	LQC2520_01720	LQC2441_01630	LQC2320_01693	LQC2516_01572	GB91_01755
nadD		Nicotinate-nucleotide adenylyltransferase	10	10	1	1	4515				635	635	635	LQC2485_02107	DSM16365_01185	NBRC106468_00028	XSBN-2_00182	LQC2422_01184	LQC2520_01295	LQC2441_01199	LQC2320_01267	LQC2516_01140	GB91_01310
nadE		NH(3)-dependent NAD(+) synthetase	10	10	1	1	684				827	827	827	LQC2485_02860	DSM16365_00486	NBRC106468_01530	XSBN-2_01496	LQC2422_00435	LQC2520_00507	LQC2441_00451	LQC2320_00479	LQC2516_00368	GB91_00453
nadR		Transcription repressor NadR	10	10	1	1	1203				509	509	509	LQC2485_00958	DSM16365_02389	NBRC106468_00634	XSBN-2_02656	LQC2422_02163	LQC2520_02281	LQC2441_02178	LQC2320_02246	LQC2516_02142	GB91_02300
nagA		N-acetylglucosamine-6-phosphate deacetylase	10	10	1	1	680				1136	1136	1136	LQC2485_02864	DSM16365_00482	NBRC106468_01534	XSBN-2_01492	LQC2422_00431	LQC2520_00503	LQC2441_00447	LQC2320_00475	LQC2516_00364	GB91_00449
nagB		Glucosamine-6-phosphate deaminase	10	10	1	1	384				713	713	713	LQC2485_03103	DSM16365_00198	NBRC106468_00984	XSBN-2_01897	LQC2422_00198	LQC2520_00231	LQC2441_00214	LQC2320_00203	LQC2516_00126	GB91_00198
nagR		HTH-type transcriptional repressor NagR	10	10	1	1	681				701	701	701	LQC2485_02863	DSM16365_00483	NBRC106468_01533	XSBN-2_01493	LQC2422_00432	LQC2520_00504	LQC2441_00448	LQC2320_00476	LQC2516_00365	GB91_00450
napA_1		Na(+)/H(+) antiporter	10	10	1	1	551				1184	1184	1184	LQC2485_02973	DSM16365_00355	NBRC106468_02619	XSBN-2_00989	LQC2422_00328	LQC2520_00378	LQC2441_00344	LQC2320_00350	LQC2516_00256	GB91_00333
napA_2		Na(+)/H(+) antiporter	10	10	1	1	1154				1166	1166	1166	LQC2485_00911	DSM16365_02439	NBRC106468_02566	XSBN-2_00933	LQC2422_02209	LQC2520_02327	LQC2441_02224	LQC2320_02292	LQC2516_02189	GB91_02355
ndkA		Nucleoside diphosphate kinase	10	10	1	1	395				422	464	459	LQC2485_03091	DSM16365_00210	NBRC106468_00972	XSBN-2_01909	LQC2422_00210	LQC2520_00242	LQC2441_00226	LQC2320_00214	LQC2516_00138	GB91_00210
ndoA		Endoribonuclease EndoA	10	10	1	1	639				392	392	392	LQC2485_02910	DSM16365_00433	NBRC106468_01755	XSBN-2_00469	LQC2422_00391	LQC2520_00463	LQC2441_00407	LQC2320_00435	LQC2516_00319	GB91_00403
ndx1		Diadenosine hexaphosphate hydrolase	10	10	1	1	2423				419	419	419	LQC2485_02661	DSM16365_00685	NBRC106468_01294	XSBN-2_02922	LQC2422_00631	LQC2520_00704	LQC2441_00647	LQC2320_00676	LQC2516_00567	GB91_00717
nfnB		Nitroreductase NfnB	10	10	1	1	4149				650	650	650	LQC2485_00282	DSM16365_00041	NBRC106468_02471	XSBN-2_01606	LQC2422_02834	LQC2520_00092	LQC2441_02851	LQC2320_00064	LQC2516_02822	GB91_00043
nfo		Putative endonuclease 4	10	10	1	1	1810				896	896	896	LQC2485_01648	DSM16365_01560	NBRC106468_01421	XSBN-2_00586	LQC2422_01551	LQC2520_01657	LQC2441_01566	LQC2320_01630	LQC2516_01508	GB91_01689
nfrA1		FMN reductase (NADPH)	10	10	1	1	2455				752	752	752	LQC2485_02689	DSM16365_00656	NBRC106468_00687	XSBN-2_02893	LQC2422_00604	LQC2520_00677	LQC2441_00620	LQC2320_00649	LQC2516_00539	GB91_00688
nhaC_1		Na(+)/H(+) antiporter NhaC	10	10	1	1	352				1580	1580	1580	LQC2485_03132	DSM16365_00169	NBRC106468_02501	XSBN-2_01870	LQC2422_00169	LQC2520_00203	LQC2441_00185	LQC2320_00175	LQC2516_00097	GB91_00169
nhaC_2		Na(+)/H(+) antiporter NhaC	10	10	1	1	2801				1424	1424	1424	LQC2485_00517	DSM16365_02859	NBRC106468_01869	XSBN-2_02870	LQC2422_02603	LQC2520_02732	LQC2441_02617	LQC2320_02691	LQC2516_02589	GB91_02764
nhaK_1		Sodium, potassium, lithium and rubidium/H(+) antiporter	10	10	1	1	2469				1193	2129	2035	LQC2485_02702	DSM16365_00643	NBRC106468_00700	XSBN-2_00674	LQC2422_00591	LQC2520_00664	LQC2441_00607	LQC2320_00636	LQC2516_00526	GB91_00673
nhaK_2		Sodium, potassium, lithium and rubidium/H(+) antiporter	10	10	1	1	1340				1667	2003	1969	LQC2485_01081	DSM16365_02265	NBRC106468_02376	XSBN-2_01458	LQC2422_02040	LQC2520_02158	LQC2441_02055	LQC2320_02123	LQC2516_02019	GB91_02166
nnrD		ADP-dependent (S)-NAD(P)H-hydrate dehydratase	10	10	1	1	56				836	836	836	LQC2485_02293	DSM16365_01037	NBRC106468_00176	XSBN-2_00011	LQC2422_00983	LQC2520_01060	LQC2441_00999	LQC2320_01032	LQC2516_00936	GB91_01090
noc		Nucleoid occlusion protein	10	10	1	1	2932				851	851	851	LQC2485_00627	DSM16365_02735	NBRC106468_01688	XSBN-2_00817	LQC2422_02492	LQC2520_02621	LQC2441_02507	LQC2320_02580	LQC2516_02472	GB91_02647
norG		HTH-type transcriptional regulator NorG	10	10	1	1	1543				1451	1451	1451	LQC2485_02230	DSM16365_01100	NBRC106468_00113	XSBN-2_00074	LQC2422_01098	LQC2520_01119	LQC2441_01114	LQC2320_01091	LQC2516_01055	GB91_01217
nox_1		NADH oxidase	10	10	1	1	2519				1412	1412	1412	LQC2485_02752	DSM16365_00593	NBRC106468_00750	XSBN-2_00724	LQC2422_00542	LQC2520_00615	LQC2441_00558	LQC2320_00587	LQC2516_00476	GB91_00625
nox_3		NADH oxidase	10	10	1	1	1833				1406	1406	1406	LQC2485_01670	DSM16365_01537	NBRC106468_00374	XSBN-2_00564	LQC2422_01529	LQC2520_01635	LQC2441_01544	LQC2320_01608	LQC2516_01486	GB91_01667
nox_4		NADH oxidase	10	10	1	1	2727				1352	1352	1352	LQC2485_00447	DSM16365_02930	NBRC106468_02765	XSBN-2_02798	LQC2422_02672	LQC2520_02801	LQC2441_02687	LQC2320_02760	LQC2516_02659	GB91_02838
npr_1		NADH peroxidase	10	10	1	1	4668				1316	1316	1316	LQC2485_02163	DSM16365_01129	NBRC106468_00084	XSBN-2_00102	LQC2422_01128	LQC2520_01149	LQC2441_01143	LQC2320_01121	LQC2516_01084	GB91_01247
npr_2		NADH peroxidase	10	10	1	1	1389				1355	1355	1355	LQC2485_01123	DSM16365_02221	NBRC106468_02536	XSBN-2_01416	LQC2422_01998	LQC2520_02116	LQC2441_02013	LQC2320_02081	LQC2516_01977	GB91_02121
nrdD		Anaerobic ribonucleoside-triphosphate reductase	10	10	1	1	2084				2222	2222	2222	LQC2485_00831	DSM16365_02523	NBRC106468_02356	XSBN-2_02305	LQC2422_02288	LQC2520_02407	LQC2441_02303	LQC2320_02372	LQC2516_02268	GB91_02441
nrdE2		Ribonucleoside-diphosphate reductase subunit ?2	10	10	1	1	2560				2165	2165	2165	LQC2485_02808	DSM16365_00538	NBRC106468_01612	XSBN-2_01537	LQC2422_00486	LQC2520_00558	LQC2441_00502	LQC2320_00530	LQC2516_00420	GB91_00560
nrdF2		Ribonucleoside-diphosphate reductase subunit ? nrdF2	10	10	1	1	2559				1010	1010	1010	LQC2485_02809	DSM16365_00537	NBRC106468_01611	XSBN-2_01536	LQC2422_00485	LQC2520_00557	LQC2441_00501	LQC2320_00529	LQC2516_00419	GB91_00559
nrdG		Anaerobic ribonucleoside-triphosphate reductase-activating protein	10	10	1	1	2083				548	548	548	LQC2485_00832	DSM16365_02522	NBRC106468_02357	XSBN-2_02304	LQC2422_02287	LQC2520_02406	LQC2441_02302	LQC2320_02371	LQC2516_02267	GB91_02440
nrdH		Glutaredoxin-like protein NrdH	10	10	1	1	2561				230	230	230	LQC2485_02807	DSM16365_00539	NBRC106468_01613	XSBN-2_01538	LQC2422_00487	LQC2520_00559	LQC2441_00503	LQC2320_00531	LQC2516_00421	GB91_00561
nrdR		Transcriptional repressor NrdR	10	10	1	1	4543				515	515	515	LQC2485_02132	DSM16365_01161	NBRC106468_00052	XSBN-2_00162	LQC2422_01159	LQC2520_01270	LQC2441_01174	LQC2320_01242	LQC2516_01115	GB91_01281
nrnA_2		Putative bifunctional oligoribonuclease and PAP phosphatase NrnA	10	10	1	1	3516				956	956	956	LQC2485_01392	DSM16365_01834	NBRC106468_02398	XSBN-2_01199	LQC2422_01793	LQC2520_01899	LQC2441_01808	LQC2320_01872	LQC2516_01764	GB91_01970
nth		Endonuclease III	10	10	1	1	1122				650	650	650	LQC2485_00885	DSM16365_02467	NBRC106468_02164	XSBN-2_00962	LQC2422_02235	LQC2520_02353	LQC2441_02250	LQC2320_02318	LQC2516_02215	GB91_02385
ntpJ		Potassium/sodium uptake protein NtpJ	10	10	1	1	3420				1352	1352	1352	LQC2485_01494	DSM16365_01717	NBRC106468_00855	XSBN-2_00393	LQC2422_01704	LQC2520_01810	LQC2441_01719	LQC2320_01783	LQC2516_01662	GB91_01847
nudC		NADH pyrophosphatase	10	10	1	1	2244				824	824	824	LQC2485_00686	DSM16365_02671	NBRC106468_00229	XSBN-2_01071	LQC2422_02433	LQC2520_02552	LQC2441_02448	LQC2320_02517	LQC2516_02413	GB91_02598
nupG		Purine nucleoside transport protein NupG	10	10	1	1	2930				1283	1283	1283	LQC2485_00625	DSM16365_02737	NBRC106468_01686	XSBN-2_00819	LQC2422_02494	LQC2520_02623	LQC2441_02509	LQC2320_02582	LQC2516_02474	GB91_02649
nusA		Transcription termination/antitermination protein NusA	10	10	1	1	2292				1226	1226	1226	LQC2485_01606	DSM16365_01603	NBRC106468_01988	XSBN-2_00628	LQC2422_01593	LQC2520_01699	LQC2441_01608	LQC2320_01672	LQC2516_01550	GB91_01734
nusB		Transcription antitermination protein NusB	10	10	1	1	4453				419	419	419	LQC2485_02045	DSM16365_01249	NBRC106468_01191	XSBN-2_00240	LQC2422_01246	LQC2520_01357	LQC2441_01261	LQC2320_01329	LQC2516_01203	GB91_01376
nusG		Transcription termination/antitermination protein NusG	10	10	1	1	725				548	548	548	LQC2485_02820	DSM16365_00526	NBRC106468_01600	XSBN-2_02004	LQC2422_00474	LQC2520_00546	LQC2441_00490	LQC2320_00518	LQC2516_00408	GB91_00549
oatA_1		O-acetyltransferase OatA	10	10	1	1	2433				1955	1955	1955	LQC2485_02668	DSM16365_00677	NBRC106468_00666	XSBN-2_02915	LQC2422_00624	LQC2520_00697	LQC2441_00640	LQC2320_00669	LQC2516_00560	GB91_00710
oatA_2		O-acetyltransferase OatA	10	10	1	1	3226				1847	1847	1847	LQC2485_02618	DSM16365_00727	NBRC106468_01336	XSBN-2_02966	LQC2422_00674	LQC2520_00751	LQC2441_00690	LQC2320_00723	LQC2516_00610	GB91_00766
obg		GTPase Obg	10	10	1	1	2335				1295	1295	1295	LQC2485_01562	DSM16365_01649	NBRC106468_00787	XSBN-2_00325	LQC2422_01636	LQC2520_01742	LQC2441_01651	LQC2320_01715	LQC2516_01594	GB91_01774
ohrR		Organic hydroperoxide resistance transcriptional regulator	10	10	1	1	2402				440	440	440	LQC2485_02645	DSM16365_00700	NBRC106468_01309	XSBN-2_02939	LQC2422_00647	LQC2520_00724	LQC2441_00663	LQC2320_00696	LQC2516_00583	GB91_00735
oppA_1		Oligopeptide-binding protein OppA	10	10	1	1	2497				1652	1652	1652	LQC2485_02731	DSM16365_00614	NBRC106468_00729	XSBN-2_00703	LQC2422_00563	LQC2520_00636	LQC2441_00579	LQC2320_00608	LQC2516_00497	GB91_00644
oppA_2		Oligopeptide-binding protein OppA	10	10	1	1	4096				1637	1637	1637	LQC2485_00328	DSM16365_03053	NBRC106468_01120	XSBN-2_00876	LQC2422_02791	LQC2520_00047	LQC2441_02808	LQC2320_00019	LQC2516_02778	GB91_02946
oppA_3		Oligopeptide-binding protein OppA	10	10	1	1	4117				1616	1688	1623	LQC2485_00309	DSM16365_00016	NBRC106468_01138	XSBN-2_00894	LQC2422_02809	LQC2520_00065	LQC2441_02826	LQC2320_00037	LQC2516_02796	GB91_00017
oppD		Oligopeptide transport ATP-binding protein OppD	10	10	1	1	3130				1079	1079	1079	LQC2485_02342	DSM16365_00982	NBRC106468_01486	XSBN-2_01588	LQC2422_00943	LQC2520_01020	LQC2441_00959	LQC2320_00992	LQC2516_00887	GB91_01034
oppF		Oligopeptide transport ATP-binding protein OppF	10	10	1	1	3129				683	965	936	LQC2485_02341	DSM16365_00983	NBRC106468_01487	XSBN-2_01589	LQC2422_00944	LQC2520_01021	LQC2441_00960	LQC2320_00993	LQC2516_00888	GB91_01035
opuCA		Carnitine transport ATP-binding protein OpuCA	10	10	1	1	4445				1184	1184	1184	LQC2485_02037	DSM16365_01257	NBRC106468_01183	XSBN-2_00248	LQC2422_01254	LQC2520_01365	LQC2441_01269	LQC2320_01337	LQC2516_01211	GB91_01384
opuCB		Carnitine transport permease protein OpuCB	10	10	1	1	4444				629	629	629	LQC2485_02036	DSM16365_01258	NBRC106468_01182	XSBN-2_00249	LQC2422_01255	LQC2520_01366	LQC2441_01270	LQC2320_01338	LQC2516_01212	GB91_01385
opuCC		Glycine betaine/carnitine/choline-binding protein OpuCC	10	10	1	1	4443				935	935	935	LQC2485_02035	DSM16365_01259	NBRC106468_01181	XSBN-2_00250	LQC2422_01256	LQC2520_01367	LQC2441_01271	LQC2320_01339	LQC2516_01213	GB91_01386
opuCD		Carnitine transport permease protein OpuCD	10	10	1	1	4442				653	653	653	LQC2485_02034	DSM16365_01260	NBRC106468_01180	XSBN-2_00251	LQC2422_01257	LQC2520_01368	LQC2441_01272	LQC2320_01340	LQC2516_01214	GB91_01387
osmV		Osmoprotectant import ATP-binding protein OsmV	10	10	1	1	4215				677	677	677	LQC2485_01813	DSM16365_01395	NBRC106468_00516	XSBN-2_02186	LQC2422_01386	LQC2520_01496	LQC2441_01401	LQC2320_01468	LQC2516_01343	GB91_01521
oxyR_1		Hydrogen peroxide-inducible genes activator	10	10	1	1	1690				881	881	881	LQC2485_02465	DSM16365_00887	NBRC106468_02344	XSBN-2_02549	LQC2422_00820	LQC2520_00894	LQC2441_00836	LQC2320_00866	LQC2516_00763	GB91_00931
oxyR_2		Hydrogen peroxide-inducible genes activator	10	10	1	1	1276				884	896	894	LQC2485_01026	DSM16365_02321	NBRC106468_00566	XSBN-2_02723	LQC2422_02095	LQC2520_02213	LQC2441_02110	LQC2320_02178	LQC2516_02074	GB91_02228
oxyR_3		Hydrogen peroxide-inducible genes activator	10	10	1	1	2091				902	902	902	LQC2485_00824	DSM16365_02530	NBRC106468_02349	XSBN-2_02312	LQC2422_02295	LQC2520_02414	LQC2441_02310	LQC2320_02379	LQC2516_02275	GB91_02448
pabA		Aminodeoxychorismate synthase component 2	10	10	1	1	4405				608	608	608	LQC2485_01998	DSM16365_01299	NBRC106468_01671	XSBN-2_00288	LQC2422_01293	LQC2520_01403	LQC2441_01308	LQC2320_01375	LQC2516_01250	GB91_01425
padC		Phenolic acid decarboxylase PadC	10	10	1	1	3780				536	536	536	LQC2485_00339	DSM16365_03042	NBRC106468_01109	XSBN-2_00865	LQC2422_02780	LQC2520_00036	LQC2441_02797	LQC2320_00008	LQC2516_02767	GB91_02934
paiA		Spermidine/spermine N(1)-acetyltransferase	10	10	1	1	1935				527	527	527	LQC2485_01766	DSM16365_01439	NBRC106468_00471	XSBN-2_02141	LQC2422_01433	LQC2520_01540	LQC2441_01448	LQC2320_01513	LQC2516_01390	GB91_01569
panE_2		2-Dehydropantoate 2-reductase	10	10	1	1	1398				974	974	974	LQC2485_01131	DSM16365_02213	NBRC106468_02544	XSBN-2_01408	LQC2422_01990	LQC2520_02108	LQC2441_02005	LQC2320_02073	LQC2516_01969	GB91_02112
panT		Pantothenate transporter PanT	10	10	1	1	1684				581	584	581	LQC2485_02460	DSM16365_00892	NBRC106468_02339	XSBN-2_02554	LQC2422_00825	LQC2520_00899	LQC2441_00841	LQC2320_00871	LQC2516_00768	GB91_00937
parC		DNA topoisomerase 4 subunit A	10	10	1	1	1922				2450	2450	2450	LQC2485_01754	DSM16365_01452	NBRC106468_00458	XSBN-2_02129	LQC2422_01445	LQC2520_01552	LQC2441_01460	LQC2320_01525	LQC2516_01402	GB91_01581
parE		DNA topoisomerase 4 subunit B	10	10	1	1	1921				2006	2006	2006	LQC2485_01753	DSM16365_01453	NBRC106468_00457	XSBN-2_02128	LQC2422_01446	LQC2520_01553	LQC2441_01461	LQC2320_01526	LQC2516_01403	GB91_01582
patB_2		Cystathionine ?-lyase PatB	10	10	1	1	2042				1172	1172	1172	LQC2485_00866	DSM16365_02486	NBRC106468_02183	XSBN-2_00981	LQC2422_02254	LQC2520_02372	LQC2441_02269	LQC2320_02337	LQC2516_02234	GB91_02404
pbpB		Penicillin-binding protein 2B	10	10	1	1	3440				2141	2141	2141	LQC2485_01475	DSM16365_01736	NBRC106468_00874	XSBN-2_00412	LQC2422_01723	LQC2520_01829	LQC2441_01738	LQC2320_01802	LQC2516_01681	GB91_01868
pbpF		Penicillin-binding protein 1F	10	10	1	1	1548				2129	2162	2132	LQC2485_02225	DSM16365_01105	NBRC106468_00108	XSBN-2_00079	LQC2422_01103	LQC2520_01124	LQC2441_01119	LQC2320_01096	LQC2516_01060	GB91_01222
pbpX		Putative penicillin-binding protein PbpX	10	10	1	1	1785				1175	1175	1175	LQC2485_01625	DSM16365_01583	NBRC106468_01444	XSBN-2_00609	LQC2422_01574	LQC2520_01680	LQC2441_01589	LQC2320_01653	LQC2516_01531	GB91_01713
pbpX_1		Hypothetical protein	10	10	1	1	3030				1172	1172	1172	LQC2485_02414	DSM16365_00935	NBRC106468_01910	XSBN-2_02601	LQC2422_00870	LQC2520_00941	LQC2441_00886	LQC2320_00913	LQC2516_00814	GB91_00986
pbuG_1		Guanine/hypoxanthine permease PbuG	10	10	1	1	2439				1307	1307	1307	LQC2485_02674	DSM16365_00671	NBRC106468_00672	XSBN-2_02909	LQC2422_00618	LQC2520_00691	LQC2441_00634	LQC2320_00663	LQC2516_00554	GB91_00704
pbuG_2		Guanine/hypoxanthine permease PbuG	10	10	1	1	1259				1082	1283	1229	LQC2485_01010	DSM16365_02337	NBRC106468_00582	XSBN-2_02707	LQC2422_02111	LQC2520_02229	LQC2441_02126	LQC2320_02194	LQC2516_02090	GB91_02245
pcrA		ATP-dependent DNA helicase PcrA	10	10	1	1	1668				2267	2267	2267	LQC2485_02445	DSM16365_00907	NBRC106468_01882	XSBN-2_02569	LQC2422_00840	LQC2520_00914	LQC2441_00856	LQC2320_00886	LQC2516_00783	GB91_00953
pdhA		Pyruvate dehydrogenase E1 component subunit ?	10	10	1	1	3403				1112	1178	1158	LQC2485_01510	DSM16365_01701	NBRC106468_00839	XSBN-2_00377	LQC2422_01688	LQC2520_01794	LQC2441_01703	LQC2320_01767	LQC2516_01646	GB91_01829
pdhB		Pyruvate dehydrogenase E1 component subunit ?	10	10	1	1	3402				977	977	977	LQC2485_01511	DSM16365_01700	NBRC106468_00838	XSBN-2_00376	LQC2422_01687	LQC2520_01793	LQC2441_01702	LQC2320_01766	LQC2516_01645	GB91_01828
pdhC		Dihydrolipoyllysine-residue acetyltransferase component of pyruvate dehydrogenase complex	10	10	1	1	2953				1316	1322	1319	LQC2485_01512	DSM16365_01699	NBRC106468_00837	XSBN-2_00375	LQC2422_01686	LQC2520_01792	LQC2441_01701	LQC2320_01765	LQC2516_01644	GB91_01827
pdhD_1		Dihydrolipoyl dehydrogenase	10	10	1	1	2954				1412	1412	1412	LQC2485_01513	DSM16365_01698	NBRC106468_00836	XSBN-2_00374	LQC2422_01685	LQC2520_01791	LQC2441_01700	LQC2320_01764	LQC2516_01643	GB91_01826
pdhD_2		Dihydrolipoyl dehydrogenase	10	10	1	1	2870				1334	1334	1334	LQC2485_00576	DSM16365_02793	NBRC106468_02856	XSBN-2_01137	LQC2422_02544	LQC2520_02673	LQC2441_02558	LQC2320_02632	LQC2516_02530	GB91_02699
pdxI		Pyridoxine 4-dehydrogenase	10	10	1	1	294				872	872	872	LQC2485_03178	DSM16365_00120	NBRC106468_01797	XSBN-2_01825	LQC2422_00120	LQC2520_00164	LQC2441_00135	LQC2320_00136	LQC2516_02896	GB91_00119
penA		Penicillin-binding protein 2B	10	10	1	1	4481				2036	2036	2036	LQC2485_02075	DSM16365_01217	NBRC106468_01222	XSBN-2_00212	LQC2422_01216	LQC2520_01327	LQC2441_01231	LQC2320_01299	LQC2516_01172	GB91_01345
pepC		Aminopeptidase C	10	10	1	1	739				1331	1331	1331	LQC2485_02834	DSM16365_00512	NBRC106468_01504	XSBN-2_01522	LQC2422_00460	LQC2520_00532	LQC2441_00476	LQC2320_00504	LQC2516_00394	GB91_00535
pepD		Dipeptidase	10	10	1	1	385				1415	1415	1415	LQC2485_03101	DSM16365_00200	NBRC106468_00982	XSBN-2_01899	LQC2422_00200	LQC2520_00232	LQC2441_00216	LQC2320_00204	LQC2516_00128	GB91_00200
pepDA_1		Dipeptidase A	10	10	1	1	480				1412	1412	1412	LQC2485_03011	DSM16365_00292	NBRC106468_02550	XSBN-2_01046	LQC2422_00290	LQC2520_00323	LQC2441_00306	LQC2320_00295	LQC2516_00218	GB91_00291
pepDA_2		Dipeptidase A	10	10	1	1	3206				1406	1406	1406	LQC2485_02589	DSM16365_00760	NBRC106468_01774	XSBN-2_02991	LQC2422_00703	LQC2520_00776	LQC2441_00719	LQC2320_00748	LQC2516_00639	GB91_00804
pepDA_3		Dipeptidase A	10	10	1	1	4317				1439	1439	1439	LQC2485_01858	DSM16365_01348	NBRC106468_01576	XSBN-2_02231	LQC2422_01341	LQC2520_01451	LQC2441_01356	LQC2320_01423	LQC2516_01298	GB91_01476
pepE		Aminopeptidase E	10	10	1	1	3775				1316	1316	1316	LQC2485_00334	DSM16365_03047	NBRC106468_01114	XSBN-2_00870	LQC2422_02785	LQC2520_00041	LQC2441_02802	LQC2320_00013	LQC2516_02772	GB91_02939
pepF1_1		Oligoendopeptidase F, plasmid	10	10	1	1	3464				1811	1811	1811	LQC2485_01454	DSM16365_01759	NBRC106468_02786	XSBN-2_00433	LQC2422_01744	LQC2520_01850	LQC2441_01759	LQC2320_01823	LQC2516_01702	GB91_01892
pepF1_2		Oligoendopeptidase F, plasmid	10	10	1	1	1327				1799	1799	1799	LQC2485_01073	DSM16365_02273	NBRC106468_02822	XSBN-2_01466	LQC2422_02048	LQC2520_02166	LQC2441_02063	LQC2320_02131	LQC2516_02027	GB91_02178
pepIP		Proline iminopeptidase	10	10	1	1	246				863	884	869	LQC2485_03221	DSM16365_00072	NBRC106468_02886	XSBN-2_01779	LQC2422_00076	LQC2520_00121	LQC2441_00091	LQC2320_00093	LQC2516_02853	GB91_00075
pepN		Aminopeptidase N	10	10	1	1	3245				2534	2534	2534	LQC2485_02608	DSM16365_00738	NBRC106468_02706	XSBN-2_02976	LQC2422_00684	LQC2520_00761	LQC2441_00700	LQC2320_00733	LQC2516_00620	GB91_00785
pepO		Neutral endopeptidase	10	10	1	1	2729				1916	1916	1916	LQC2485_00449	DSM16365_02928	NBRC106468_02723	XSBN-2_02800	LQC2422_02670	LQC2520_02799	LQC2441_02685	LQC2320_02758	LQC2516_02657	GB91_02836
pepQ		Xaa-Pro dipeptidase	10	10	1	1	3496				1109	1109	1109	LQC2485_01412	DSM16365_01813	NBRC106468_02201	XSBN-2_01179	LQC2422_01773	LQC2520_01879	LQC2441_01788	LQC2320_01852	LQC2516_01744	GB91_01949
pepT		Peptidase T	10	10	1	1	1868				1238	1238	1238	LQC2485_01704	DSM16365_01503	NBRC106468_00408	XSBN-2_02076	LQC2422_01495	LQC2520_01602	LQC2441_01510	LQC2320_01575	LQC2516_01452	GB91_01634
pepX		Xaa-Pro dipeptidyl-peptidase	10	10	1	1	2431				2441	2441	2441	LQC2485_02667	DSM16365_00679	NBRC106468_01288	XSBN-2_02916	LQC2422_00625	LQC2520_00698	LQC2441_00641	LQC2320_00670	LQC2516_00561	GB91_00711
perR		Peroxide operon regulator	10	10	1	1	2896				482	482	482	LQC2485_00597	DSM16365_02770	NBRC106468_02840	XSBN-2_01151	LQC2422_02523	LQC2520_02652	LQC2441_02537	LQC2320_02611	LQC2516_02502	GB91_02683
pfkA		ATP-dependent 6-phosphofructokinase	10	10	1	1	1872				962	962	962	LQC2485_01708	DSM16365_01499	NBRC106468_00412	XSBN-2_02080	LQC2422_01491	LQC2520_01598	LQC2441_01506	LQC2320_01571	LQC2516_01448	GB91_01629
pflA		Pyruvate formate-lyase-activating enzyme	10	10	1	1	2817				821	821	821	LQC2485_00532	DSM16365_02844	NBRC106468_02670	XSBN-2_02885	LQC2422_02588	LQC2520_02717	LQC2441_02602	LQC2320_02676	LQC2516_02574	GB91_02749
pflB		Formate acetyltransferase	10	10	1	1	2818				2258	2258	2258	LQC2485_00533	DSM16365_02843	NBRC106468_02669	XSBN-2_02886	LQC2422_02587	LQC2520_02716	LQC2441_02601	LQC2320_02675	LQC2516_02573	GB91_02748
pgaC		Poly-?-1,6-N-acetyl-D-glucosamine synthase	10	10	1	1	4520				1313	1313	1313	LQC2485_02112	DSM16365_01180	NBRC106468_00033	XSBN-2_00177	LQC2422_01179	LQC2520_01290	LQC2441_01194	LQC2320_01262	LQC2516_01135	GB91_01305
pgcA		Phosphoglucomutase	10	10	1	1	2515				1727	1727	1727	LQC2485_02748	DSM16365_00597	NBRC106468_00746	XSBN-2_00720	LQC2422_00546	LQC2520_00619	LQC2441_00562	LQC2320_00591	LQC2516_00480	GB91_00629
pgi		Glucose-6-phosphate isomerase	10	10	1	1	1424				1352	1352	1352	LQC2485_01157	DSM16365_02185	NBRC106468_01235	XSBN-2_01382	LQC2422_01965	LQC2520_02083	LQC2441_01980	LQC2320_02048	LQC2516_01943	GB91_02084
pgk		Phosphoglycerate kinase	10	10	1	1	2491				1202	1202	1202	LQC2485_02724	DSM16365_00621	NBRC106468_00722	XSBN-2_00696	LQC2422_00569	LQC2520_00642	LQC2441_00585	LQC2320_00614	LQC2516_00504	GB91_00651
pgl		6-phosphogluconolactonase	10	10	1	1	3457				281	1019	945	LQC2485_01460	DSM16365_01751	NBRC106468_00889	XSBN-2_00427	LQC2422_01738	LQC2520_01844	LQC2441_01753	LQC2320_01817	LQC2516_01696	GB91_01886
pglH		GalNAc-?-(1->4)-GalNAc-?-(1->3)-diNAcBac-PP-undecaprenol ?-1,4-N-acetyl-D-galactosaminyltransferase	10	10	1	1	1301				974	1175	1154	LQC2485_01051	DSM16365_02296	NBRC106468_00541	XSBN-2_02748	LQC2422_02070	LQC2520_02188	LQC2441_02085	LQC2320_02153	LQC2516_02049	GB91_02203
pgsA		CDP-diacylglycerol--glycerol-3-phosphate 3-phosphatidyltransferase	10	10	1	1	3533				584	584	584	LQC2485_01376	DSM16365_01850	NBRC106468_02487	XSBN-2_01215	LQC2422_01809	LQC2520_01916	LQC2441_01824	LQC2320_01889	LQC2516_01780	GB91_01986
pheS		Phenylalanine--tRNA ligase ? subunit	10	10	1	1	4490				1046	1046	1046	LQC2485_02084	DSM16365_01208	NBRC106468_00005	XSBN-2_00203	LQC2422_01207	LQC2520_01318	LQC2441_01222	LQC2320_01290	LQC2516_01163	GB91_01336
pheT		Phenylalanine--tRNA ligase ? subunit	10	10	1	1	4489				2417	2417	2417	LQC2485_02083	DSM16365_01209	NBRC106468_00004	XSBN-2_00204	LQC2422_01208	LQC2520_01319	LQC2441_01223	LQC2320_01291	LQC2516_01164	GB91_01337
phnW		2-Aminoethylphosphonate--pyruvate transaminase	10	10	1	1	2584				1100	1100	1100	LQC2485_02793	DSM16365_00553	NBRC106468_01627	XSBN-2_01554	LQC2422_00501	LQC2520_00575	LQC2441_00517	LQC2320_00547	LQC2516_00435	GB91_00582
phnX		Phosphonoacetaldehyde hydrolase	10	10	1	1	2585				797	797	797	LQC2485_02792	DSM16365_00554	NBRC106468_01628	XSBN-2_01555	LQC2422_00502	LQC2520_00576	LQC2441_00518	LQC2320_00548	LQC2516_00436	GB91_00583
phoP		Alkaline phosphatase synthesis transcriptional regulatory protein PhoP	10	10	1	1	2535				722	722	722	LQC2485_02767	DSM16365_00578	NBRC106468_00765	XSBN-2_00739	LQC2422_00527	LQC2520_00600	LQC2441_00543	LQC2320_00572	LQC2516_00461	GB91_00609
phoU		Phosphate-specific transport system accessory protein PhoU	10	10	1	1	2527				674	674	674	LQC2485_02760	DSM16365_00585	NBRC106468_00758	XSBN-2_00732	LQC2422_00534	LQC2520_00607	LQC2441_00550	LQC2320_00579	LQC2516_00468	GB91_00617
plsC		1-Acyl-sn-glycerol-3-phosphate acyltransferase	10	10	1	1	2307				635	635	635	LQC2485_01591	DSM16365_01618	NBRC106468_01973	XSBN-2_00643	LQC2422_01608	LQC2520_01714	LQC2441_01623	LQC2320_01687	LQC2516_01565	GB91_01749
plsX		Phosphate acyltransferase	10	10	1	1	4424				1046	1046	1046	LQC2485_02017	DSM16365_01277	NBRC106468_01163	XSBN-2_00268	LQC2422_01274	LQC2520_01385	LQC2441_01289	LQC2320_01357	LQC2516_01231	GB91_01406
plsY		Glycerol-3-phosphate acyltransferase	10	10	1	1	1920				626	626	626	LQC2485_01752	DSM16365_01454	NBRC106468_00456	XSBN-2_02127	LQC2422_01447	LQC2520_01554	LQC2441_01462	LQC2320_01527	LQC2516_01404	GB91_01583
pncB2		Nicotinate phosphoribosyltransferase pncB2	10	10	1	1	683				1478	1478	1478	LQC2485_02861	DSM16365_00485	NBRC106468_01531	XSBN-2_01495	LQC2422_00434	LQC2520_00506	LQC2441_00450	LQC2320_00478	LQC2516_00367	GB91_00452
pnuC		Hypothetical protein	10	10	1	1	405				782	782	782	LQC2485_03084	DSM16365_00217	NBRC106468_00965	XSBN-2_01916	LQC2422_00217	LQC2520_00250	LQC2441_00233	LQC2320_00222	LQC2516_00145	GB91_00217
polA		DNA polymerase I	10	10	1	1	4546				2648	2648	2648	LQC2485_02135	DSM16365_01158	NBRC106468_00055	XSBN-2_00159	LQC2422_01156	LQC2520_01267	LQC2441_01171	LQC2320_01239	LQC2516_01112	GB91_01278
polC_1		DNA polymerase III PolC-type	10	10	1	1	2473				536	536	536	LQC2485_02706	DSM16365_00639	NBRC106468_00704	XSBN-2_00678	LQC2422_00587	LQC2520_00660	LQC2441_00603	LQC2320_00632	LQC2516_00522	GB91_00669
polC_2		DNA polymerase III PolC-type	10	10	1	1	2294				4313	4313	4313	LQC2485_01604	DSM16365_01605	NBRC106468_01986	XSBN-2_00630	LQC2422_01595	LQC2520_01701	LQC2441_01610	LQC2320_01674	LQC2516_01552	GB91_01736
ponA		Penicillin-binding protein 1A	10	10	1	1	4229				2291	2303	2300	LQC2485_01827	DSM16365_01381	NBRC106468_00530	XSBN-2_02200	LQC2422_01372	LQC2520_01482	LQC2441_01387	LQC2320_01454	LQC2516_01329	GB91_01507
potA_1		Spermidine/putrescine import ATP-binding protein PotA	10	10	1	1	462				881	1097	1075	LQC2485_03027	DSM16365_00274	NBRC106468_00908	XSBN-2_01972	LQC2422_00274	LQC2520_00307	LQC2441_00290	LQC2320_00279	LQC2516_00202	GB91_00275
potA_2		Spermidine/putrescine import ATP-binding protein PotA	10	10	1	1	4230				953	953	953	LQC2485_01828	DSM16365_01380	NBRC106468_00531	XSBN-2_02201	LQC2422_01371	LQC2520_01481	LQC2441_01386	LQC2320_01453	LQC2516_01328	GB91_01506
potB		Spermidine/putrescine transport system permease protein PotB	10	10	1	1	461				833	833	833	LQC2485_03028	DSM16365_00273	NBRC106468_00909	XSBN-2_01971	LQC2422_00273	LQC2520_00306	LQC2441_00289	LQC2320_00278	LQC2516_00201	GB91_00274
potD		Spermidine/putrescine-binding periplasmic protein	10	10	1	1	459				1070	1070	1070	LQC2485_03030	DSM16365_00271	NBRC106468_00911	XSBN-2_01969	LQC2422_00271	LQC2520_00304	LQC2441_00287	LQC2320_00276	LQC2516_00199	GB91_00272
pox5_1		Pyruvate oxidase	10	10	1	1	2438				1739	1739	1739	LQC2485_02673	DSM16365_00672	NBRC106468_00671	XSBN-2_02910	LQC2422_00619	LQC2520_00692	LQC2441_00635	LQC2320_00664	LQC2516_00555	GB91_00705
pox5_2		Pyruvate oxidase	10	10	1	1	2436				1760	1760	1760	LQC2485_02671	DSM16365_00674	NBRC106468_00669	XSBN-2_02912	LQC2422_00621	LQC2520_00694	LQC2441_00637	LQC2320_00666	LQC2516_00557	GB91_00707
pox5_3		Pyruvate oxidase	10	10	1	1	1321				1757	1757	1757	LQC2485_01067	DSM16365_02279	NBRC106468_02787	XSBN-2_01472	LQC2422_02054	LQC2520_02172	LQC2441_02069	LQC2320_02137	LQC2516_02033	GB91_02184
ppaC		Putative manganese-dependent inorganic pyrophosphatase	10	10	1	1	1924				929	929	929	LQC2485_01756	DSM16365_01450	NBRC106468_00460	XSBN-2_02131	LQC2422_01443	LQC2520_01550	LQC2441_01458	LQC2320_01523	LQC2516_01400	GB91_01579
ppk		Polyphosphate kinase	10	10	1	1	2445				2156	2156	2156	LQC2485_02679	DSM16365_00666	NBRC106468_00677	XSBN-2_02903	LQC2422_00613	LQC2520_00686	LQC2441_00629	LQC2320_00658	LQC2516_00549	GB91_00699
ppnKA		NAD kinase 1	10	10	1	1	3460				803	803	803	LQC2485_01457	DSM16365_01754	NBRC106468_00892	XSBN-2_00430	LQC2422_01741	LQC2520_01847	LQC2441_01756	LQC2320_01820	LQC2516_01699	GB91_01889
ppsA		Phosphoenolpyruvate synthase	10	10	1	1	1861				2396	2396	2396	LQC2485_01697	DSM16365_01510	NBRC106468_00401	XSBN-2_02069	LQC2422_01502	LQC2520_01609	LQC2441_01517	LQC2320_01582	LQC2516_01459	GB91_01641
ppx		Exopolyphosphatase	10	10	1	1	2446				953	953	953	LQC2485_02680	DSM16365_00665	NBRC106468_00678	XSBN-2_02902	LQC2422_00612	LQC2520_00685	LQC2441_00628	LQC2320_00657	LQC2516_00548	GB91_00698
prfA		Peptide chain release factor 1	10	10	1	1	861				1082	1082	1082	LQC2485_01314	DSM16365_01913	NBRC106468_01283	XSBN-2_01277	LQC2422_01871	LQC2520_01986	LQC2441_01886	LQC2320_01952	LQC2516_01842	GB91_02049
prfB		Peptide chain release factor 2	10	10	1	1	2537				1073	1073	1073	LQC2485_02769	DSM16365_00576	NBRC106468_00767	XSBN-2_00741	LQC2422_00525	LQC2520_00598	LQC2441_00541	LQC2320_00570	LQC2516_00459	GB91_00607
prfC		Peptide chain release factor 3	10	10	1	1	3142				1577	1577	1577	LQC2485_02351	DSM16365_00973	NBRC106468_01477	XSBN-2_01579	LQC2422_00934	LQC2520_01011	LQC2441_00950	LQC2320_00983	LQC2516_00878	GB91_01022
prkC		Serine/threonine-protein kinase PrkC	10	10	1	1	4432				2024	2024	2024	LQC2485_02025	DSM16365_01269	NBRC106468_01171	XSBN-2_00260	LQC2422_01266	LQC2520_01377	LQC2441_01281	LQC2320_01349	LQC2516_01223	GB91_01398
prmA		Ribosomal protein L11 methyltransferase	10	10	1	1	1796				950	950	950	LQC2485_01635	DSM16365_01573	NBRC106468_01434	XSBN-2_00599	LQC2422_01564	LQC2520_01670	LQC2441_01579	LQC2320_01643	LQC2516_01521	GB91_01702
prmC		Release factor glutamine methyltransferase	10	10	1	1	860				863	863	863	LQC2485_01315	DSM16365_01912	NBRC106468_01284	XSBN-2_01276	LQC2422_01870	LQC2520_01985	LQC2441_01885	LQC2320_01951	LQC2516_01841	GB91_02048
proA		Gamma-glutamyl phosphate reductase	10	10	1	1	4115				1238	1238	1238	LQC2485_00310	DSM16365_00015	NBRC106468_01137	XSBN-2_00893	LQC2422_02808	LQC2520_00064	LQC2441_02825	LQC2320_00036	LQC2516_02795	GB91_00016
proB		Glutamate 5-kinase 1	10	10	1	1	4114				797	797	797	LQC2485_00311	DSM16365_00014	NBRC106468_01136	XSBN-2_00892	LQC2422_02807	LQC2520_00063	LQC2441_02824	LQC2320_00035	LQC2516_02794	GB91_00015
proC		Pyrroline-5-carboxylate reductase	10	10	1	1	679				791	791	791	LQC2485_02865	DSM16365_00481	NBRC106468_01535	XSBN-2_01491	LQC2422_00430	LQC2520_00502	LQC2441_00446	LQC2320_00474	LQC2516_00363	GB91_00448
proS		Proline--tRNA ligase	10	10	1	1	2295				1709	1709	1709	LQC2485_01603	DSM16365_01606	NBRC106468_01985	XSBN-2_00631	LQC2422_01596	LQC2520_01702	LQC2441_01611	LQC2320_01675	LQC2516_01553	GB91_01737
prs_1		Ribose-phosphate pyrophosphokinase	10	10	1	1	612				980	980	980	LQC2485_02937	DSM16365_00405	NBRC106468_02027	XSBN-2_00496	LQC2422_00364	LQC2520_00436	LQC2441_00380	LQC2320_00408	LQC2516_00292	GB91_00374
prs_2		Ribose-phosphate pyrophosphokinase	10	10	1	1	3411				965	965	965	LQC2485_01502	DSM16365_01709	NBRC106468_00847	XSBN-2_00385	LQC2422_01696	LQC2520_01802	LQC2441_01711	LQC2320_01775	LQC2516_01654	GB91_01837
prsA		Foldase protein PrsA	10	10	1	1	4660				890	896	894	LQC2485_02157	DSM16365_01136	NBRC106468_00077	XSBN-2_00108	LQC2422_01134	LQC2520_01155	LQC2441_01149	LQC2320_01127	LQC2516_01090	GB91_01254
psaA		Manganese ABC transporter substrate-binding lipoprotein	10	10	1	1	1703				941	941	941	LQC2485_02478	DSM16365_00874	NBRC106468_01923	XSBN-2_02536	LQC2422_00807	LQC2520_00881	LQC2441_00823	LQC2320_00853	LQC2516_00750	GB91_00918
pspA_1		Phosphoserine phosphatase 1	10	10	1	1	364				623	623	623	LQC2485_03121	DSM16365_00181	NBRC106468_01001	XSBN-2_01881	LQC2422_00180	LQC2520_00214	LQC2441_00196	LQC2320_00186	LQC2516_00108	GB91_00180
pspA_2		Phosphoserine phosphatase 1	10	10	1	1	3415				665	665	665	LQC2485_01499	DSM16365_01712	NBRC106468_00850	XSBN-2_00388	LQC2422_01699	LQC2520_01805	LQC2441_01714	LQC2320_01778	LQC2516_01657	GB91_01841
pspB		Putative phosphoserine phosphatase 2	10	10	1	1	1191				674	674	674	LQC2485_00946	DSM16365_02401	NBRC106468_00646	XSBN-2_02644	LQC2422_02175	LQC2520_02293	LQC2441_02190	LQC2320_02258	LQC2516_02154	GB91_02312
pstA		Phosphate transport system permease protein PstA	10	10	1	1	2530				884	884	884	LQC2485_02763	DSM16365_00582	NBRC106468_00761	XSBN-2_00735	LQC2422_00531	LQC2520_00604	LQC2441_00547	LQC2320_00576	LQC2516_00465	GB91_00614
pstBNBRC106468_1		Phosphate import ATP-binding protein PstB 3	10	10	1	1	2529				809	809	809	LQC2485_02762	DSM16365_00583	NBRC106468_00760	XSBN-2_00734	LQC2422_00532	LQC2520_00605	LQC2441_00548	LQC2320_00577	LQC2516_00466	GB91_00615
pstBNBRC106468_2		Phosphate import ATP-binding protein PstB 3	10	10	1	1	2528				755	755	755	LQC2485_02761	DSM16365_00584	NBRC106468_00759	XSBN-2_00733	LQC2422_00533	LQC2520_00606	LQC2441_00549	LQC2320_00578	LQC2516_00467	GB91_00616
pstC1		Phosphate transport system permease protein PstC 1	10	10	1	1	2531				677	929	903	LQC2485_02764	DSM16365_00581	NBRC106468_00762	XSBN-2_00736	LQC2422_00530	LQC2520_00603	LQC2441_00546	LQC2320_00575	LQC2516_00464	GB91_00613
pstS1_1		Phosphate-binding protein PstS 1	10	10	1	1	2544				902	902	902	LQC2485_02776	DSM16365_00570	NBRC106468_00773	XSBN-2_01571	LQC2422_00518	LQC2520_00592	LQC2441_00534	LQC2320_00564	LQC2516_00452	GB91_00601
pstS1_2		Phosphate-binding protein PstS 1	10	10	1	1	2532				875	875	875	LQC2485_02765	DSM16365_00580	NBRC106468_00763	XSBN-2_00737	LQC2422_00529	LQC2520_00602	LQC2441_00545	LQC2320_00574	LQC2516_00463	GB91_00611
pta		Phosphate acetyltransferase	10	10	1	1	2476				977	977	977	LQC2485_02709	DSM16365_00636	NBRC106468_00707	XSBN-2_00681	LQC2422_00584	LQC2520_00657	LQC2441_00600	LQC2320_00629	LQC2516_00519	GB91_00666
ptcA		PTS system galactose-specific EIIA component	10	10	1	1	1195				347	347	347	LQC2485_00950	DSM16365_02397	NBRC106468_00642	XSBN-2_02648	LQC2422_02171	LQC2520_02289	LQC2441_02186	LQC2320_02254	LQC2516_02150	GB91_02308
ptcB_1		PTS system galactose-specific EIIB component	10	10	1	1	1194				317	317	317	LQC2485_00949	DSM16365_02398	NBRC106468_00643	XSBN-2_02647	LQC2422_02172	LQC2520_02290	LQC2441_02187	LQC2320_02255	LQC2516_02151	GB91_02309
ptcB_2		PTS system galactose-specific EIIB component	10	10	1	1	2151				326	326	326	LQC2485_00770	DSM16365_02586	NBRC106468_00313	XSBN-2_02367	LQC2422_02349	LQC2520_02467	LQC2441_02364	LQC2320_02432	LQC2516_02329	GB91_02506
pth		Peptidyl-tRNA hydrolase	10	10	1	1	657				557	557	557	LQC2485_02891	DSM16365_00452	NBRC106468_01736	XSBN-2_00450	LQC2422_00410	LQC2520_00481	LQC2441_00426	LQC2320_00453	LQC2516_00338	GB91_00416
ptsG		PTS system glucose-specific EIICBA component	10	10	1	1	1399				1988	1988	1988	LQC2485_01132	DSM16365_02212	NBRC106468_02545	XSBN-2_01407	LQC2422_01989	LQC2520_02107	LQC2441_02004	LQC2320_02072	LQC2516_01968	GB91_02111
ptsH		Phosphocarrier protein HPr	10	10	1	1	3124				266	266	266	LQC2485_02336	DSM16365_00988	NBRC106468_01492	XSBN-2_01594	LQC2422_00949	LQC2520_01026	LQC2441_00965	LQC2320_00998	LQC2516_00893	GB91_01041
ptsI		Phosphoenolpyruvate-protein phosphotransferase	10	10	1	1	3123				1730	1730	1730	LQC2485_02335	DSM16365_00989	NBRC106468_01493	XSBN-2_01595	LQC2422_00950	LQC2520_01027	LQC2441_00966	LQC2320_00999	LQC2516_00894	GB91_01042
pucI		Putative allantoin permease	10	10	1	1	2770				1373	1373	1373	LQC2485_00488	DSM16365_02888	NBRC106468_01841	XSBN-2_02842	LQC2422_02632	LQC2520_02761	LQC2441_02647	LQC2320_02720	LQC2516_02618	GB91_02793
pucR		Purine catabolism regulatory protein	10	10	1	1	1261				1589	1589	1589	LQC2485_01012	DSM16365_02335	NBRC106468_00580	XSBN-2_02709	LQC2422_02109	LQC2520_02227	LQC2441_02124	LQC2320_02192	LQC2516_02088	GB91_02243
purA		Adenylosuccinate synthetase	10	10	1	1	2861				1289	1289	1289	LQC2485_00567	DSM16365_02804	NBRC106468_02742	XSBN-2_01128	LQC2422_02553	LQC2520_02682	LQC2441_02567	LQC2320_02641	LQC2516_02539	GB91_02708
purB		Adenylosuccinate lyase	10	10	1	1	2862				1298	1298	1298	LQC2485_00568	DSM16365_02803	NBRC106468_02741	XSBN-2_01129	LQC2422_02552	LQC2520_02681	LQC2441_02566	LQC2320_02640	LQC2516_02538	GB91_02707
purC		Phosphoribosylaminoimidazole-succinocarboxamide synthase	10	10	1	1	1243				731	731	731	LQC2485_00996	DSM16365_02351	NBRC106468_00596	XSBN-2_02693	LQC2422_02125	LQC2520_02243	LQC2441_02140	LQC2320_02208	LQC2516_02104	GB91_02261
purD		Phosphoribosylamine--glycine ligase	10	10	1	1	1252				1241	1241	1241	LQC2485_01004	DSM16365_02343	NBRC106468_00588	XSBN-2_02701	LQC2422_02117	LQC2520_02235	LQC2441_02132	LQC2320_02200	LQC2516_02096	GB91_02252
purE		N5-carboxyaminoimidazole ribonucleotide mutase	10	10	1	1	1241				266	482	460	LQC2485_00994	DSM16365_02353	NBRC106468_00598	XSBN-2_02691	LQC2422_02127	LQC2520_02245	LQC2441_02142	LQC2320_02210	LQC2516_02106	GB91_02263
purF		Amidophosphoribosyltransferase	10	10	1	1	1248				1454	1454	1454	LQC2485_01000	DSM16365_02347	NBRC106468_00592	XSBN-2_02697	LQC2422_02121	LQC2520_02239	LQC2441_02136	LQC2320_02204	LQC2516_02100	GB91_02257
purH		Bifunctional purine biosynthesis protein PurH	10	10	1	1	1251				1532	1532	1532	LQC2485_01003	DSM16365_02344	NBRC106468_00589	XSBN-2_02700	LQC2422_02118	LQC2520_02236	LQC2441_02133	LQC2320_02201	LQC2516_02097	GB91_02253
purK_1		N5-carboxyaminoimidazole ribonucleotide synthase	10	10	1	1	1669				1169	1169	1169	LQC2485_02446	DSM16365_00906	NBRC106468_01881	XSBN-2_02568	LQC2422_00839	LQC2520_00913	LQC2441_00855	LQC2320_00885	LQC2516_00782	GB91_00952
purK_2		N5-carboxyaminoimidazole ribonucleotide synthase	10	10	1	1	1242				1130	1130	1130	LQC2485_00995	DSM16365_02352	NBRC106468_00597	XSBN-2_02692	LQC2422_02126	LQC2520_02244	LQC2441_02141	LQC2320_02209	LQC2516_02105	GB91_02262
purL		Phosphoribosylformylglycinamidine synthase subunit PurL	10	10	1	1	1246				2219	2219	2219	LQC2485_00999	DSM16365_02348	NBRC106468_00593	XSBN-2_02696	LQC2422_02122	LQC2520_02240	LQC2441_02137	LQC2320_02205	LQC2516_02101	GB91_02258
purM		Phosphoribosylformylglycinamidine cyclo-ligase	10	10	1	1	1249				878	1025	1010	LQC2485_01001	DSM16365_02346	NBRC106468_00591	XSBN-2_02698	LQC2422_02120	LQC2520_02238	LQC2441_02135	LQC2320_02203	LQC2516_02099	GB91_02255
purN		Phosphoribosylglycinamide formyltransferase	10	10	1	1	1250				578	578	578	LQC2485_01002	DSM16365_02345	NBRC106468_00590	XSBN-2_02699	LQC2422_02119	LQC2520_02237	LQC2441_02134	LQC2320_02202	LQC2516_02098	GB91_02254
purQ		Phosphoribosylformylglycinamidine synthase subunit PurQ	10	10	1	1	1245				680	680	680	LQC2485_00998	DSM16365_02349	NBRC106468_00594	XSBN-2_02695	LQC2422_02123	LQC2520_02241	LQC2441_02138	LQC2320_02206	LQC2516_02102	GB91_02259
purR_1		Pur operon repressor	10	10	1	1	608				836	836	836	LQC2485_02940	DSM16365_00402	NBRC106468_02024	XSBN-2_00499	LQC2422_00361	LQC2520_00433	LQC2441_00377	LQC2320_00405	LQC2516_00289	GB91_00370
purS		Phosphoribosylformylglycinamidine synthase subunit PurS	10	10	1	1	1244				254	254	254	LQC2485_00997	DSM16365_02350	NBRC106468_00595	XSBN-2_02694	LQC2422_02124	LQC2520_02242	LQC2441_02139	LQC2320_02207	LQC2516_02103	GB91_02260
pycA		Pyruvate carboxylase	10	10	1	1	2964				3212	3431	3409	LQC2485_01523	DSM16365_01688	NBRC106468_00826	XSBN-2_00364	LQC2422_01675	LQC2520_01781	LQC2441_01690	LQC2320_01754	LQC2516_01633	GB91_01816
pyk		Pyruvate kinase	10	10	1	1	1873				1760	1760	1760	LQC2485_01709	DSM16365_01498	NBRC106468_00413	XSBN-2_02081	LQC2422_01490	LQC2520_01597	LQC2441_01505	LQC2320_01570	LQC2516_01447	GB91_01628
pyrB		Aspartate carbamoyltransferase	10	10	1	1	1263				935	935	935	LQC2485_01014	DSM16365_02333	NBRC106468_00578	XSBN-2_02711	LQC2422_02107	LQC2520_02225	LQC2441_02122	LQC2320_02190	LQC2516_02086	GB91_02241
pyrC		Dihydroorotase	10	10	1	1	1264				1292	1292	1292	LQC2485_01015	DSM16365_02332	NBRC106468_00577	XSBN-2_02712	LQC2422_02106	LQC2520_02224	LQC2441_02121	LQC2320_02189	LQC2516_02085	GB91_02240
pyrDB		Dihydroorotate dehydrogenase B (NAD(+)), catalytic subunit	10	10	1	1	1268				917	917	917	LQC2485_01018	DSM16365_02329	NBRC106468_00574	XSBN-2_02715	LQC2422_02103	LQC2520_02221	LQC2441_02118	LQC2320_02186	LQC2516_02082	GB91_02236
pyrE		Orotate phosphoribosyltransferase	10	10	1	1	1270				638	638	638	LQC2485_01020	DSM16365_02327	NBRC106468_00572	XSBN-2_02717	LQC2422_02101	LQC2520_02219	LQC2441_02116	LQC2320_02184	LQC2516_02080	GB91_02234
pyrF		Orotidine 5'-phosphate decarboxylase	10	10	1	1	1269				713	713	713	LQC2485_01019	DSM16365_02328	NBRC106468_00573	XSBN-2_02716	LQC2422_02102	LQC2520_02220	LQC2441_02117	LQC2320_02185	LQC2516_02081	GB91_02235
pyrG		CTP synthase	10	10	1	1	620				1613	1613	1613	LQC2485_02929	DSM16365_00414	NBRC106468_02270	XSBN-2_00488	LQC2422_00372	LQC2520_00444	LQC2441_00388	LQC2320_00416	LQC2516_00300	GB91_00383
pyrH		Uridylate kinase	10	10	1	1	2300				722	722	722	LQC2485_01598	DSM16365_01611	NBRC106468_01980	XSBN-2_00636	LQC2422_01601	LQC2520_01707	LQC2441_01616	LQC2320_01680	LQC2516_01558	GB91_01742
pyrP		Uracil permease	10	10	1	1	3563				1280	1280	1280	LQC2485_01319	DSM16365_01908	NBRC106468_02225	XSBN-2_01272	LQC2422_01866	LQC2520_01981	LQC2441_01881	LQC2320_01947	LQC2516_01837	GB91_02044
pyrR_1		Bifunctional protein pyrR	10	10	1	1	4206				524	524	524	LQC2485_01804	DSM16365_01404	NBRC106468_00507	XSBN-2_02177	LQC2422_01395	LQC2520_01505	LQC2441_01410	LQC2320_01477	LQC2516_01352	GB91_01530
pyrR_2		Bifunctional protein pyrR	10	10	1	1	1262				542	542	542	LQC2485_01013	DSM16365_02334	NBRC106468_00579	XSBN-2_02710	LQC2422_02108	LQC2520_02226	LQC2441_02123	LQC2320_02191	LQC2516_02087	GB91_02242
qacC		Quaternary ammonium compound-resistance protein QacC	10	10	1	1	2844				170	308	280	LQC2485_00554	DSM16365_02819	NBRC106468_02463	XSBN-2_01114	LQC2422_02566	LQC2520_02695	LQC2441_02580	LQC2320_02654	LQC2516_02552	GB91_02724
qmcA		Protein QmcA	10	10	1	1	478				902	902	902	LQC2485_03013	DSM16365_00290	NBRC106468_02548	XSBN-2_01048	LQC2422_00288	LQC2520_00321	LQC2441_00304	LQC2320_00293	LQC2516_00216	GB91_00289
qorB_1		Quinone oxidoreductase 2	10	10	1	1	2907				851	851	851	LQC2485_00607	DSM16365_02758	NBRC106468_02434	XSBN-2_00837	LQC2422_02512	LQC2520_02641	LQC2441_02527	LQC2320_02600	LQC2516_02492	GB91_02672
qorB_2		Quinone oxidoreductase 2	10	10	1	1	2903				863	881	879	LQC2485_00604	DSM16365_02761	NBRC106468_02431	XSBN-2_00840	LQC2422_02515	LQC2520_02644	LQC2441_02530	LQC2320_02603	LQC2516_02495	GB91_02676
queA		S-adenosylmethionine:tRNA ribosyltransferase-isomerase	10	10	1	1	3520				1034	1034	1034	LQC2485_01388	DSM16365_01838	NBRC106468_02394	XSBN-2_01203	LQC2422_01797	LQC2520_01903	LQC2441_01812	LQC2320_01876	LQC2516_01768	GB91_01974
queT		Queuosine precursor transporter QueT	10	10	1	1	651				506	506	506	LQC2485_02897	DSM16365_00446	NBRC106468_01742	XSBN-2_00456	LQC2422_00404	LQC2520_00475	LQC2441_00420	LQC2320_00447	LQC2516_00332	GB91_00412
radA		DNA repair protein RadA	10	10	1	1	735				1379	1379	1379	LQC2485_02830	DSM16365_00516	NBRC106468_01590	XSBN-2_01526	LQC2422_00464	LQC2520_00536	LQC2441_00480	LQC2320_00508	LQC2516_00398	GB91_00539
rarA		Replication-associated recombination protein A	10	10	1	1	4505				1349	1349	1349	LQC2485_02098	DSM16365_01194	NBRC106468_00019	XSBN-2_00191	LQC2422_01193	LQC2520_01304	LQC2441_01208	LQC2320_01276	LQC2516_01149	GB91_01319
rasP		Regulator of sigma-W protease RasP	10	10	1	1	2296				1277	1277	1277	LQC2485_01602	DSM16365_01607	NBRC106468_01984	XSBN-2_00632	LQC2422_01597	LQC2520_01703	LQC2441_01612	LQC2320_01676	LQC2516_01554	GB91_01738
rbfA		Ribosome-binding factor A	10	10	1	1	2288				353	353	353	LQC2485_01610	DSM16365_01599	NBRC106468_01992	XSBN-2_00624	LQC2422_01589	LQC2520_01695	LQC2441_01604	LQC2320_01668	LQC2516_01546	GB91_01730
rbgA		Ribosome biogenesis GTPase A	10	10	1	1	1911				854	854	854	LQC2485_01743	DSM16365_01463	NBRC106468_00447	XSBN-2_02118	LQC2422_01456	LQC2520_01563	LQC2441_01471	LQC2320_01536	LQC2516_01413	GB91_01592
rbsK		Ribokinase	10	10	1	1	3490				812	920	909	LQC2485_01417	DSM16365_01808	NBRC106468_02206	XSBN-2_01174	LQC2422_01768	LQC2520_01874	LQC2441_01783	LQC2320_01847	LQC2516_01739	GB91_01943
recA		Protein RecA	10	10	1	1	3530				1067	1142	1134	LQC2485_01378	DSM16365_01848	NBRC106468_02489	XSBN-2_01213	LQC2422_01807	LQC2520_01913	LQC2441_01822	LQC2320_01886	LQC2516_01778	GB91_01984
recD2		ATP-dependent RecD-like DNA helicase	10	10	1	1	3412				2366	2537	2519	LQC2485_01501	DSM16365_01710	NBRC106468_00848	XSBN-2_00386	LQC2422_01697	LQC2520_01803	LQC2441_01712	LQC2320_01776	LQC2516_01655	GB91_01838
recF		DNA replication and repair protein RecF	10	10	1	1	4103				1124	1124	1124	LQC2485_00321	DSM16365_00004	NBRC106468_01126	XSBN-2_00882	LQC2422_02797	LQC2520_00053	LQC2441_02814	LQC2320_00025	LQC2516_02784	GB91_00004
recG		ATP-dependent DNA helicase RecG	10	10	1	1	4425				2039	2039	2039	LQC2485_02018	DSM16365_01276	NBRC106468_01164	XSBN-2_00267	LQC2422_01273	LQC2520_01384	LQC2441_01288	LQC2320_01356	LQC2516_01230	GB91_01405
recJ		Hypothetical protein	10	10	1	1	2330				1790	2336	2281	LQC2485_01567	DSM16365_01644	NBRC106468_00782	XSBN-2_00320	LQC2422_01631	LQC2520_01737	LQC2441_01646	LQC2320_01710	LQC2516_01589	GB91_01769
recN		DNA repair protein RecN	10	10	1	1	4446				1694	1694	1694	LQC2485_02038	DSM16365_01256	NBRC106468_01184	XSBN-2_00247	LQC2422_01253	LQC2520_01364	LQC2441_01268	LQC2320_01336	LQC2516_01210	GB91_01383
recO		DNA repair protein RecO	10	10	1	1	1819				788	788	788	LQC2485_01657	DSM16365_01551	NBRC106468_01412	XSBN-2_00577	LQC2422_01542	LQC2520_01648	LQC2441_01557	LQC2320_01621	LQC2516_01499	GB91_01679
recQ_1		ATP-dependent DNA helicase RecQ	10	10	1	1	3202				1808	1808	1808	LQC2485_02585	DSM16365_00764	NBRC106468_01778	XSBN-2_02995	LQC2422_00707	LQC2520_00780	LQC2441_00723	LQC2320_00752	LQC2516_00643	GB91_00808
recQ_2		ATP-dependent DNA helicase RecQ	10	10	1	1	1884				1439	1439	1439	LQC2485_01719	DSM16365_01487	NBRC106468_00423	XSBN-2_02091	LQC2422_01480	LQC2520_01587	LQC2441_01495	LQC2320_01560	LQC2516_01437	GB91_01618
recR		Recombination protein RecR	10	10	1	1	2567				599	599	599	LQC2485_02802	DSM16365_00544	NBRC106468_01618	XSBN-2_01543	LQC2422_00492	LQC2520_00564	LQC2441_00508	LQC2320_00536	LQC2516_00426	GB91_00567
recU		Holliday junction resolvase RecU	10	10	1	1	4228				623	623	623	LQC2485_01826	DSM16365_01382	NBRC106468_00529	XSBN-2_02199	LQC2422_01373	LQC2520_01483	LQC2441_01388	LQC2320_01455	LQC2516_01330	GB91_01508
recX		Regulatory protein RecX	10	10	1	1	3155				803	803	803	LQC2485_02364	DSM16365_00961	NBRC106468_01465	XSBN-2_01726	LQC2422_00921	LQC2520_00999	LQC2441_00937	LQC2320_00971	LQC2516_00865	GB91_01010
relA		GTP pyrophosphokinase	10	10	1	1	1799				2267	2267	2267	LQC2485_01638	DSM16365_01570	NBRC106468_01431	XSBN-2_00596	LQC2422_01561	LQC2520_01667	LQC2441_01576	LQC2320_01640	LQC2516_01518	GB91_01699
rex		Redox-sensing transcriptional repressor Rex	10	10	1	1	2595				677	677	677	LQC2485_02782	DSM16365_00564	NBRC106468_00779	XSBN-2_01565	LQC2422_00512	LQC2520_00586	LQC2441_00528	LQC2320_00558	LQC2516_00446	GB91_00593
rho		Transcription termination factor Rho	10	10	1	1	628				1292	1292	1292	LQC2485_02921	DSM16365_00422	NBRC106468_02262	XSBN-2_00480	LQC2422_00380	LQC2520_00452	LQC2441_00396	LQC2320_00424	LQC2516_00308	GB91_00392
ribBA		Riboflavin biosynthesis protein RibBA	10	10	1	1	4675				1214	1214	1214	LQC2485_02170	DSM16365_01123	NBRC106468_00090	XSBN-2_00096	LQC2422_01121	LQC2520_01143	LQC2441_01136	LQC2320_01115	LQC2516_01077	GB91_01240
ribD		Riboflavin biosynthesis protein RibD	10	10	1	1	4677				1067	1067	1067	LQC2485_02172	DSM16365_01121	NBRC106468_00092	XSBN-2_00094	LQC2422_01119	LQC2520_01141	LQC2441_01134	LQC2320_01113	LQC2516_01075	GB91_01238
ribE		Riboflavin synthase	10	10	1	1	4676				602	602	602	LQC2485_02171	DSM16365_01122	NBRC106468_00091	XSBN-2_00095	LQC2422_01120	LQC2520_01142	LQC2441_01135	LQC2320_01114	LQC2516_01076	GB91_01239
ribF		Bifunctional riboflavin kinase/FMN adenylyltransferase	10	10	1	1	2276				659	1001	966	LQC2485_01619	DSM16365_01589	NBRC106468_01450	XSBN-2_00615	LQC2422_01580	LQC2520_01686	LQC2441_01595	LQC2320_01659	LQC2516_01537	GB91_01719
ribH		6,7-Dimethyl-8-ribityllumazine synthase	10	10	1	1	4674				479	479	479	LQC2485_02169	DSM16365_01124	NBRC106468_00089	XSBN-2_00097	LQC2422_01122	LQC2520_01144	LQC2441_01137	LQC2320_01116	LQC2516_01078	GB91_01241
ribU		Riboflavin transporter RibU	10	10	1	1	1882				371	584	562	LQC2485_01717	DSM16365_01490	NBRC106468_00421	XSBN-2_02089	LQC2422_01482	LQC2520_01589	LQC2441_01497	LQC2320_01562	LQC2516_01439	GB91_01620
ribZ_1		Riboflavin transporter RibZ	10	10	1	1	495				1445	1445	1445	LQC2485_03001	DSM16365_00307	NBRC106468_02505	XSBN-2_01032	LQC2422_00300	LQC2520_00337	LQC2441_00316	LQC2320_00309	LQC2516_00228	GB91_00302
ribZ_2		Riboflavin transporter RibZ	10	10	1	1	2447				1238	1433	1394	LQC2485_02681	DSM16365_00664	NBRC106468_00679	XSBN-2_02901	LQC2422_00611	LQC2520_00684	LQC2441_00627	LQC2320_00656	LQC2516_00547	GB91_00697
ribZ_3		Riboflavin transporter RibZ	10	10	1	1	2050				1394	1394	1394	LQC2485_00860	DSM16365_02492	NBRC106468_02189	XSBN-2_00987	LQC2422_02260	LQC2520_02378	LQC2441_02275	LQC2320_02343	LQC2516_02240	GB91_02411
ribZ_4		Riboflavin transporter RibZ	10	10	1	1	2825				1415	1415	1415	LQC2485_00538	DSM16365_02835	NBRC106468_02447	XSBN-2_01098	LQC2422_02582	LQC2520_02711	LQC2441_02596	LQC2320_02670	LQC2516_02568	GB91_02740
rihA		Pyrimidine-specific ribonucleoside hydrolase RihA	10	10	1	1	1156				980	980	980	LQC2485_00913	DSM16365_02437	NBRC106468_02568	XSBN-2_00931	LQC2422_02207	LQC2520_02325	LQC2441_02222	LQC2320_02290	LQC2516_02187	GB91_02353
rihB		Pyrimidine-specific ribonucleoside hydrolase RihB	10	10	1	1	1347				956	956	956	LQC2485_01088	DSM16365_02258	NBRC106468_02383	XSBN-2_01451	LQC2422_02033	LQC2520_02151	LQC2441_02048	LQC2320_02116	LQC2516_02012	GB91_02159
rihC		Non-specific ribonucleoside hydrolase RihC	10	10	1	1	509				920	920	920	LQC2485_02988	DSM16365_00320	NBRC106468_02518	XSBN-2_01019	LQC2422_00313	LQC2520_00350	LQC2441_00329	LQC2320_00322	LQC2516_00241	GB91_00316
rimI		N-?-acetyltransferase RimI	10	10	1	1	2592				455	455	455	LQC2485_02785	DSM16365_00561	NBRC106468_01635	XSBN-2_01562	LQC2422_00509	LQC2520_00583	LQC2441_00525	LQC2320_00555	LQC2516_00443	GB91_00590
rimM		Ribosome maturation factor RimM	10	10	1	1	4415				524	524	524	LQC2485_02008	DSM16365_01286	NBRC106468_01154	XSBN-2_00277	LQC2422_01283	LQC2520_01394	LQC2441_01298	LQC2320_01366	LQC2516_01240	GB91_01415
rimP		Ribosome maturation factor RimP	10	10	1	1	2293				476	476	476	LQC2485_01605	DSM16365_01604	NBRC106468_01987	XSBN-2_00629	LQC2422_01594	LQC2520_01700	LQC2441_01609	LQC2320_01673	LQC2516_01551	GB91_01735
rlmA		23S rRNA (guanine(745)-N(1))-methyltransferase	10	10	1	1	3452				854	854	854	LQC2485_01464	DSM16365_01747	NBRC106468_00885	XSBN-2_00423	LQC2422_01734	LQC2520_01840	LQC2441_01749	LQC2320_01813	LQC2516_01692	GB91_01881
rlmCD		23S rRNA (uracil-C(5))-methyltransferase RlmCD	10	10	1	1	2909				1445	1445	1445	LQC2485_00609	DSM16365_02756	NBRC106468_02436	XSBN-2_00835	LQC2422_02510	LQC2520_02639	LQC2441_02525	LQC2320_02598	LQC2516_02490	GB91_02670
rlmH		Ribosomal RNA large subunit methyltransferase H	10	10	1	1	4141				479	479	479	LQC2485_00289	DSM16365_00037	NBRC106468_02475	XSBN-2_00915	LQC2422_02828	LQC2520_00086	LQC2441_02845	LQC2320_00058	LQC2516_02816	GB91_00038
[truncated: 3,019 more rows]
